# Supplementary material for: The peripheral blood transcriptome reflects variations in immunity traits in swine: towards the identification of biomarkers
Source: BMC Genomics. 2013 Dec 17;14:894. doi: 10.1186/1471-2164-14-894 (PMC3878494; doi:10.1186/1471-2164-14-894)
Supplement: Additional file 5 — Differentially expressed genes in animals with contrasted in vitro production levels of IL2. [file 1471-2164-14-894-S5.txt]

ID	HUMAN_GENEBANKACC	HUMAN_GENENAME	Block	Row	Column	Name	Status	logFC	AveExpr	t	P.Value	adj.P.Val	B
SOAE26N1	NM_006646	WASF3	3	11	14	SS00007197	oligo	-1.420296874	7.409065164	-7.616857399	6.97E-08	0.000171836	8.069619124
SOAE43L10	NA3856	NA3856	37	18	20	SS00011679	oligo	-1.415785608	14.10016826	-5.840274085	4.86E-06	0.002686683	4.19252001
SOAE47K14	NM_033022	RPS24	6	19	7	SS00013106	oligo	-1.236625153	8.918342937	-7.688411113	5.92E-08	0.000170364	8.216003604
SOAE6O4	NM_001006	RPS3A	14	3	14	SS00001320	oligo	-1.199931359	10.56522922	-7.763558031	5.00E-08	0.000170364	8.368870522
SOAE32A13	NM_001773.2	CD34	4	13	11	Susc10002720	oligo	-1.16927507	8.827754245	-5.335289627	1.73E-05	0.005422872	3.019032547
SOAE31I13	NM_005501	ITGA3	4	13	15	SS00008414	oligo	-1.029789171	7.628080879	-5.297535421	1.90E-05	0.005561996	2.930422655
SOAE30P15	NM_014868	RNF10	9	12	1	SS00008356	oligo	-1.005197707	9.575506878	-4.738780122	7.88E-05	0.010078448	1.609757933
SOAE10L24	NM_173558	FGD2	45	4	3	SS00002541	oligo	-1.003651153	10.96651209	-4.196422873	0.000314975	0.018062384	0.323354867
SOAE5A13	NM_079423	MYL6	4	2	7	SS00000766	oligo	-0.957525068	10.90867483	-5.287680737	1.95E-05	0.005607482	2.90727665
SOAE32K21	.	IGHE	34	13	7	Susc10002786	oligo	-0.954645075	7.789467809	-4.029117296	0.000482071	0.021975977	-0.071117678
SOAE6L4	NM_000978	RPL23	13	3	16	SS00001391	oligo	-0.916527746	9.949661662	-6.115457826	2.46E-06	0.001846935	4.820934583
SOAE6B14	NM_000975	RPL11	7	3	19	SS00001336	oligo	-0.905418329	10.92857889	-4.531768955	0.000133792	0.012390913	1.118211681
SOAE44F8	NA3232	NA3232	31	18	14	SS00012022	oligo	-0.895713986	11.37907903	-4.05601287	0.000450241	0.021292063	-0.007844093
SOAE30B13	NM_145906	RIOK3	3	12	7	SS00008271	oligo	-0.882375599	8.346766753	-3.944022594	0.000598173	0.023807609	-0.270885466
SOAE21J14	NM_017575	SMG6	7	9	15	SS00005564	oligo	-0.876522055	9.845021115	-4.523882515	0.000136516	0.012390913	1.099486231
SOAE8M13	NM_001974.3	EMR1	4	4	17	Susc10000467	oligo	-0.861014735	7.421320611	-5.278401607	2.00E-05	0.005646706	2.885476224
SOAE44J17	NA2058	NA2058	19	18	11	SS00012146	oligo	-0.839343483	15.71311562	-4.506666952	0.000142657	0.012754513	1.058612199
SOAE14M3	NM_005702	ERAL1	12	6	10	SS00003493	oligo	-0.819759055	11.85269407	-4.176588016	0.0003313	0.018627285	0.27648899
SOAE6O2	NM_000969	RPL5	6	3	14	SS00001319	oligo	-0.800369091	9.59229675	-5.439759024	1.33E-05	0.004774359	3.263660537
SOAE12J7	NM_000020.1	ACVRL1	27	5	8	Susc10001120	oligo	-0.784059447	8.780071494	-5.550219928	1.00E-05	0.004101483	3.521341627
SOAE45C1	NM_006835	CCNI	2	18	8	SS00012197	oligo	-0.777953557	8.204386366	-4.512732603	0.000153423	0.013326459	1.008581618
SOAE19M17	NM_016311	ATPIF1	20	8	9	SS00005020	oligo	-0.770630553	9.788499472	-3.812557634	0.000833888	0.028057987	-0.578042685
SOAE3D2	NM_002107	H3F3A	5	1	4	SS00000582	oligo	-0.755108717	10.46423094	-3.794477383	0.000872762	0.028538913	-0.620126812
SOAE14C17	NM_005159	ACTC1	18	6	15	SS00003440	oligo	-0.751625125	11.41052259	-4.237342392	0.000283777	0.017455857	0.420110203
SOAE6L17	NM_001025	RPS23	17	3	15	SS00001493	oligo	-0.736349141	10.6515705	-5.062556884	3.45E-05	0.006476405	2.37682346
SOAE5G18	NM_003295	TPT1	22	2	5	SS00000899	oligo	-0.718200188	8.999083421	-4.544375819	0.000129549	0.012390913	1.148146431
SOAE15N17	NM_005324	H3F3B	19	6	1	SS00004165	oligo	-0.711780131	10.35666762	-4.919997014	5.54E-05	0.008533088	1.951182643
SOAE14C9	NM_022066	UBE2O	34	6	16	SS00003436	oligo	-0.707414006	6.90585555	-4.366461545	0.000204113	0.015121021	0.725932091
SOAE34E2	NM_003472	DEK	8	14	14	SS00009239	oligo	-0.707349443	7.581342149	-6.669976999	6.39E-07	0.00073542	6.058451801
SOAE9M14	NM_030940	ISCA1	8	4	9	SS00002073	oligo	-0.698840295	8.038407904	-3.562126497	0.001562278	0.038088238	-1.156816226
SOAE25H3	NM_033480	FBXO9	9	10	6	SS00006782	oligo	-0.697179739	9.060684633	-3.749241436	0.000978003	0.030250318	-0.725233373
SOAE17E4	NM_000997	RPL37	16	7	10	SS00004300	oligo	-0.697046654	10.08329267	-4.14893075	0.000355476	0.019016807	0.211180627
SOAE12P16	NM_006289.2	TLN1	13	5	5	Susc10001065	oligo	-0.679668409	10.02909365	-5.996080945	3.30E-06	0.002028235	4.54939693
SOAE4L2	NM_001039933.1	CD79B	5	2	12	Susc10000254	oligo	-0.678516487	7.861513549	-4.440505716	0.000168937	0.013819985	0.901570236
SOAE19D13	NM_001961	EEF2	1	8	15	SS00005243	oligo	-0.676580116	10.65360168	-4.105448572	0.000397069	0.019582295	0.108606713
SOAE41N13	NM_002354	TACSTD1	3	17	13	SS00011028	oligo	-0.676113288	9.593257342	-4.437763992	0.000170124	0.013851495	0.895064194
SOAE26D15	NM_002608	PDGFB	9	11	19	SS00007144	oligo	-0.671632536	8.982925958	-4.128224129	0.000374714	0.019156123	0.162317716
SOAE26I14	NM_003418	CNBP	8	11	15	SS00006989	oligo	-0.661324233	8.508227353	-4.826178766	6.31E-05	0.008995163	1.817139331
SOAE19G15	NM_001456	FLNA	10	8	13	SS00004983	oligo	-0.634180285	8.870540727	-3.748149113	0.000980693	0.030250318	-0.727768014
SOAE6M13	NM_023947	CHID1	4	3	13	SS00001218	oligo	-0.633361239	8.376013048	-4.577703665	0.00011897	0.011820455	1.227288032
SOAE12K18	NA2295	NA2295	22	5	7	Susc10000945	oligo	-0.631323599	8.611881291	-3.985973466	0.000537842	0.022424365	-0.172485882
SOAE25L1	NM_006640	39334	1	10	4	SS00006805	oligo	-0.626796903	8.364278584	-4.586653832	0.000116279	0.011737383	1.248542305
SOAE30B17	NM_183049	TMSL3	19	12	7	SS00008273	oligo	-0.617963709	12.20208583	-3.934840389	0.000612245	0.02393392	-0.292400064
SOAE26O5	NM_004501	HNRPU	18	11	14	SS00006926	oligo	-0.61561988	9.168430592	-4.428294517	0.000174291	0.013992714	0.872594659
SOAE28M14	NM_020929.1	LRRC4C	8	12	17	Susc10002503	oligo	-0.610200349	9.156903827	-4.419917838	0.000178061	0.014163658	0.852719901
SOAE31H6	NM_004711	SYNGR1	21	13	18	SS00008588	oligo	-0.609757361	9.36637215	-3.903073299	0.000663497	0.024789227	-0.366765535
SOAE19I2	NM_005886	KATNB1	8	8	12	SS00005083	oligo	-0.606080765	8.637053398	-3.960281647	0.000574036	0.02321662	-0.232768615
SOAE11F14	NM_005381	NCL	7	5	17	SS00002880	oligo	-0.598091628	9.255809118	-4.727030493	8.12E-05	0.010147868	1.58186705
SOAE16I1	NM_020465.2	NDRG4	4	7	16	Susc10001215	oligo	-0.597794391	7.631376453	-4.223005168	0.000294342	0.01760532	0.386199087
SOAE16I13	NM_005348.2	HSP90AA1	4	7	15	Susc10001221	oligo	-0.597336517	9.843269185	-3.662611492	0.001215495	0.033839762	-0.925722052
SOAE27L20	NA3002	NA3002	29	11	7	SS00007479	oligo	-0.586902252	7.708009353	-4.621791265	0.000106291	0.011407622	1.33198536
SOAE42M2	NM_138444	KCTD12	8	17	6	SS00011212	oligo	-0.581463153	7.190617587	-5.629156674	8.24E-06	0.003648078	3.704816252
SOAE35K2	NM_007355	HSP90AB1	6	14	4	SS00009655	oligo	-0.576680697	9.577107651	-3.884532613	0.000695343	0.025627931	-0.410118651
SOAE19J1	NM_018156	VPS13D	3	8	12	SS00005273	oligo	-0.576187178	8.961882774	-5.231063191	2.25E-05	0.005796312	2.774167372
SOAE6G13	NM_002123	HLA-DQB1	2	3	17	SS00001182	oligo	-0.570887084	8.211928171	-3.724436454	0.001040907	0.031092598	-0.782750445
SOAE47I13	NA460	NA460	4	19	7	SS00012999	oligo	-0.570277273	11.73130141	-4.093816526	0.000408991	0.020055655	0.081189554
SOAE7P13	NM_004872	TMEM59	1	3	5	SS00001895	oligo	-0.565993974	7.633454899	-4.19282185	0.000317878	0.018168521	0.314844627
SOAE15P13	NM_002295	RPSA	1	6	1	SS00004175	oligo	-0.565677147	9.875322477	-3.56131888	0.001565424	0.03811111	-1.158666695
SOAE43C23	NA4353	NA4353	42	17	3	SS00011448	oligo	-0.560414699	7.804348129	-3.83039921	0.0007972	0.027466009	-0.536474159
SOAE6I2	NM_001428	ENO1	8	3	16	SS00001283	oligo	-0.560101456	8.821781015	-3.869966133	0.000721416	0.025903246	-0.444152262
SOAE7E3	NM_001028	RPS25	12	3	10	SS00001545	oligo	-0.559087404	9.346320073	-4.745911495	7.74E-05	0.009970359	1.626685075
SOAE1J16	NM_001016	RPS12	15	1	15	SS00000714	oligo	-0.555095584	10.34541672	-4.086132982	0.00041706	0.020221544	0.063084671
SOAE37C5	NM_002137	HNRPA2B1	18	15	12	SS00009894	oligo	-0.554418445	10.16795288	-3.405623869	0.00230289	0.046930567	-1.513133429
SOAE34M13	NM_001282	AP2B1	4	14	9	SS00009198	oligo	-0.553933392	10.80340704	-3.78821586	0.000886636	0.02873431	-0.634691612
SOAE18J14	NA729	NA729	7	8	19	SS00004804	oligo	-0.552105894	9.745894704	-3.529474527	0.001694532	0.039619502	-1.231538401
SOAE45F16	NA1651	NA1651	15	18	5	SS00012406	oligo	-0.546179044	8.607484267	-3.418081966	0.002233164	0.046053345	-1.484946255
SOAE3D9	NM_001824	CKM	33	1	4	SS00000681	oligo	-0.543686206	8.408638932	-4.313546415	0.000233639	0.015806029	0.600518412
SOAE11J1	NA229	NA229	3	5	16	SS00002993	oligo	-0.538596549	8.429428844	-5.42097914	1.39E-05	0.004804006	3.219748753
SOAE47B16	NM_003333	UBA52	15	19	11	SS00013142	oligo	-0.538518771	11.05729198	-3.422226975	0.002210424	0.045803274	-1.475560791
SOAE6H13	NM_001404	EEF1G	1	3	17	SS00001467	oligo	-0.536731577	10.4560861	-3.383420006	0.002432445	0.048229124	-1.563290026
SOAE37N4	NM_001749	CAPNS1	15	15	6	SS00010143	oligo	-0.534150653	9.208201735	-4.588459359	0.000115744	0.011737383	1.252829979
SOAE6F4	NM_000985	RPL17	15	3	18	SS00001355	oligo	-0.533382635	10.85342742	-3.768231029	0.000932385	0.029548698	-0.681143774
SOAE3F3	NM_005721	ACTR3	11	1	2	SS00000690	oligo	-0.533145215	8.32027731	-3.563948557	0.001555202	0.038023154	-1.152640976
SOAE9H2	NM_006026	H1FX	5	4	14	SS00002126	oligo	-0.528925527	8.041582757	-5.75903744	5.96E-06	0.002855589	4.005394556
SOAE46L13	NA90	NA90	1	19	15	SS00012916	oligo	-0.524232253	7.155561681	-4.81149759	6.55E-05	0.009112768	1.782315409
SOAE10O1	NM_173626	SLC26A11	2	4	2	SS00002364	oligo	-0.522723324	9.587617812	-4.172647898	0.000334642	0.018674825	0.26718208
SOAE15H13	NM_181697	PRDX1	1	6	5	SS00004127	oligo	-0.521394618	8.443733147	-4.460346599	0.000160585	0.013359657	0.948656863
SOAE6N5	NA2000	NA2000	19	3	14	SS00001499	oligo	-0.517847802	9.792266682	-3.859149855	0.000741397	0.026223888	-0.469408178
SOAE47H4	NM_001022	RPS19	13	19	10	SS00013172	oligo	-0.515270162	11.06083705	-3.692610757	0.001127462	0.032543674	-0.856418749
SOAE19C20	NM_002568	PABPC1	30	8	15	SS00005056	oligo	-0.51486237	10.42336891	-4.493529284	0.000160988	0.013359657	0.963498637
SOAE30J4	NM_030926	ITM2C	15	12	4	SS00008219	oligo	-0.510566503	8.525080204	-4.404378106	0.000185272	0.014323802	0.815854508
SOAE36G4	NM_005428.2	VAV1	14	15	18	Susc10003239	oligo	-0.510554095	9.372985475	-3.739544957	0.001002135	0.030507797	-0.74772748
SOAE20G1	NM_002838.2	PTPRC	2	8	6	Susc10001584	oligo	-0.510428114	7.773441637	-4.111809221	0.000390696	0.019378739	0.123603162
SOAE27H1	NM_015640	SERBP1	1	11	10	SS00007541	oligo	-0.507570313	7.426957005	-4.17422904	0.000333297	0.018674825	0.270916763
SOAE37N18	NM_080426	GNAS	23	15	5	SS00010150	oligo	-0.507387462	10.2786379	-3.422667568	0.00220802	0.045803274	-1.474562956
SOAE14D8	NM_003029	SHC1	29	6	16	SS00003625	oligo	-0.504817981	8.798032698	-4.405180091	0.000184893	0.014323802	0.817756927
SOAE5G13	NM_002479	MYOG	2	2	5	SS00000802	oligo	-0.503116783	8.370937399	-3.629588482	0.001320199	0.035272951	-1.001849999
SOAE17M13	NM_004071	CLK1	4	7	5	SS00004258	oligo	-0.503091975	7.688737631	-4.039526662	0.000469496	0.021726446	-0.046636114
SOAE47F14	NM_006009	TUBA1A	7	19	9	SS00013165	oligo	-0.500807253	9.766788529	-4.001625706	0.000516907	0.022377029	-0.135729551
SOAE37O3	NM_002264	KPNA1	10	15	6	SS00009965	oligo	-0.498657544	7.580353884	-3.930877666	0.000618419	0.024006306	-0.301682376
SOAE3E1	NM_032789	PARP10	4	1	2	SS00000404	oligo	-0.497767132	8.739579327	-3.73745919	0.001007402	0.030507797	-0.752564388
SOAE7M2	NM_003756	EIF3S3	8	3	6	SS00001687	oligo	-0.497299288	8.495069019	-3.722339247	0.001046405	0.031195145	-0.787609429
SOAE13P13	NM_002074	GNB1	1	6	17	SS00003415	oligo	-0.496946451	7.890541699	-5.032322508	3.73E-05	0.00684561	2.305365576
SOAE35I14	NM_178450	39144	8	14	3	SS00009649	oligo	-0.495719433	6.997603132	-3.852490413	0.00075397	0.026363471	-0.484951194
SOAE21O22	NM_003193	TBCE	38	9	13	SS00005509	oligo	-0.495291778	7.371085369	-3.454258384	0.002042132	0.044116696	-1.402914632
SOAE10H13	NM_000365	TPI1	1	4	5	SS00002607	oligo	-0.494604715	8.463064505	-3.798920742	0.000863047	0.028375326	-0.609788154
SOAE31D13	NM_003750	EIF3S10	1	13	19	SS00008663	oligo	-0.494197276	7.090415107	-4.340111849	0.000218319	0.015444304	0.663468297
SOAE12I1	NM_015984.1	UCHL5	4	5	8	Susc10000827	oligo	-0.492890263	7.716890143	-3.875260871	0.000711829	0.025812768	-0.431784224
SOAE30L13	NM_019006	ZFAND6	1	12	3	SS00008331	oligo	-0.491900228	7.349441026	-4.629681078	0.000104169	0.011407622	1.350721631
SOAE35O20	NM_153280	UBE1	30	14	1	SS00009688	oligo	-0.48914293	8.278716304	-6.154418846	2.24E-06	0.001754423	4.90918476
SOAE20N1	NM_003006.3	SELPLG	3	8	2	Susc10001910	oligo	-0.488663908	7.331696548	-3.849317601	0.000857053	0.028323795	-0.563602995
SOAE17E3	NM_002654	PKM2	12	7	10	SS00004205	oligo	-0.486986648	8.949534203	-3.570760272	0.001529028	0.037620903	-1.137026797
SOAE19J13	NM_017582	UBE2Q1	3	8	11	SS00005279	oligo	-0.486053281	7.863456872	-4.125005321	0.000377796	0.019156123	0.154724673
SOAE47H6	NM_000991	RPL28	21	19	10	SS00013173	oligo	-0.485114074	11.68024007	-4.321716059	0.000228817	0.015608926	0.619874462
SOAE12H20	NM_177952.1	PPM1A	29	5	9	Susc10001017	oligo	-0.483309964	7.785380322	-7.108046136	2.26E-07	0.000354669	7.005721889
SOAE6F2	NM_002106	H2AFZ	7	3	18	SS00001354	oligo	-0.483167153	8.042345858	-3.585034532	0.001475568	0.037025422	-1.104280568
SOAE34D20	NM_001400	EDG1	29	14	15	SS00009331	oligo	-0.482476442	7.432849377	-4.683911344	9.07E-05	0.010548836	1.479496181
SOAE41L6	NM_006887	ZFP36L2	21	17	16	SS00010917	oligo	-0.47997875	8.49343128	-3.504923453	0.001801113	0.041177493	-1.287594609
SOAE32H14	NM_001622.1	AHSG	5	13	9	Susc10002950	oligo	-0.475560217	9.709217214	-3.624019599	0.001338706	0.035386534	-1.014670848
SOAE41B4	NM_001728	BSG	15	17	20	SS00010856	oligo	-0.474641	9.770460178	-5.347141161	1.68E-05	0.005360213	3.046826744
SOAE2K5	NM_016613	C4orf18	18	1	8	SS00000062	oligo	-0.474360085	8.317634834	-3.792876491	0.000876289	0.028538913	-0.623851094
SOAE15L18	NM_178014	TUBB	21	6	3	SS00004058	oligo	-0.471393517	9.515957521	-4.114437968	0.000388092	0.019360843	0.129801785
SOAE18E13	NM_004461	FARSA	4	7	1	SS00004590	oligo	-0.470827913	8.373789367	-3.454732527	0.002039737	0.044116696	-1.401837743
SOAE7H14	NM_153649	TPM3	5	3	9	SS00001752	oligo	-0.470207581	9.382077363	-3.632432098	0.001310846	0.035134333	-0.995301417
SOAE34M3	NM_001356	DDX3X	12	14	10	SS00009193	oligo	-0.469451122	7.740713172	-4.294562772	0.000245237	0.016095188	0.555551566
SOAE32M13	NM_000393.3	COL5A2	4	13	5	Susc10002795	oligo	-0.465883981	7.143869484	-5.234893435	2.23E-05	0.005796312	2.783179172
SOAE27L1	NM_016127	TMEM66	1	11	8	SS00007565	oligo	-0.460027936	7.011470709	-4.724775774	8.17E-05	0.010147868	1.576514633
SOAE8I13	NM_002573.2	PAFAH1B3	4	4	19	Susc10000443	oligo	-0.459873765	7.148091528	-4.002186082	0.000516173	0.022377029	-0.134413201
SOAE30D5	NM_012286	MORF4L2	17	12	8	SS00008279	oligo	-0.458351697	8.855262645	-3.517615584	0.001745222	0.040459355	-1.258629226
SOAE34L13	NM_005744	ARIH1	1	14	11	SS00009471	oligo	-0.454862268	7.770991265	-4.866589594	5.69E-05	0.00861186	1.912964207
SOAE30H21	NM_031992	EIF4H	33	12	5	SS00008311	oligo	-0.454389115	9.660451008	-5.18904989	2.50E-05	0.005918227	2.67525635
SOAE12H14	NM_003127.1	SPTAN1	5	5	9	Susc10001014	oligo	-0.450390883	7.815173929	-4.363364447	0.000205734	0.01517596	0.718588993
SOAE6L13	NM_002489	NDUFA4	1	3	15	SS00001491	oligo	-0.449428074	8.202220321	-3.445057655	0.002089151	0.044409906	-1.423802767
SOAE16O19	NM_002397.2	MEF2C	26	7	13	Susc10001260	oligo	-0.444901399	8.88829374	-4.28104764	0.000297587	0.01760532	0.41098601
SOAE17D16	NM_005594	NACA	13	7	11	SS00004389	oligo	-0.444251749	9.35987494	-3.856107657	0.000747115	0.026285063	-0.476509255
SOAE29F3	NM_181782	NCOA7	11	12	14	SS00007910	oligo	-0.440726382	7.285294803	-3.445251134	0.002088152	0.044409906	-1.42336369
SOAE11J10	NM_003829	MPDZ	39	5	16	SS00002902	oligo	-0.440120333	10.1142716	-5.101511454	3.13E-05	0.006274707	2.468822982
SOAE28D4	NM_031157.2	HNRPA1	13	11	4	Susc10002534	oligo	-0.438840701	9.130903179	-4.066187692	0.000438749	0.020957709	0.016108257
SOAE33L20	NM_017755	NSUN2	29	14	19	SS00008999	oligo	-0.435570227	7.880863322	-4.606277512	0.00011059	0.011499403	1.295143876
SOAE6O13	NM_019101	APOM	2	3	13	SS00001230	oligo	-0.434956669	7.100349573	-4.264183539	0.000265001	0.016737439	0.483624305
SOAE7C3	NM_016226	VPS29	10	3	12	SS00001533	oligo	-0.434953346	8.660068402	-3.686152963	0.001145868	0.032855185	-0.871348777
SOAE10F14	NM_004760	STK17A	7	4	5	SS00002500	oligo	-0.434198673	7.728234806	-4.047356511	0.000460251	0.021529529	-0.02821528
SOAE11G13	NM_002014	FKBP4	2	5	17	SS00002702	oligo	-0.433783856	7.8256938	-3.855800201	0.000747695	0.026285063	-0.477226854
SOAE8N7	NM_001101.2	ACTB	27	4	18	Susc10000758	oligo	-0.433706739	11.43022443	-3.541884402	0.001643026	0.038918523	-1.203161584
SOAE20J5	NM_002003.2	FCN1	19	8	4	Susc10001888	oligo	-0.433574778	7.315268321	-4.120017608	0.000382621	0.01931119	0.142960276
SOAE28I13	NM_001017915.1	INPP5D	4	12	19	Susc10002381	oligo	-0.433551171	7.620291262	-4.404376112	0.000185273	0.014323802	0.815849779
SOAE29K3	NM_001417	EIF4B	10	12	12	SS00007661	oligo	-0.433335473	8.132566808	-3.75570245	0.000962241	0.029980589	-0.710237813
SOAE34I14	NM_004583	RAB5C	8	14	11	SS00009269	oligo	-0.430319313	8.135881092	-4.308229546	0.000236831	0.015827475	0.587922769
SOAE15L9	NM_000968	RPL4	33	6	4	SS00004149	oligo	-0.427713362	10.4069792	-3.642675286	0.001277689	0.034621954	-0.971701581
SOAE32O14	NM_000610.3	CD44	6	13	5	Susc10002902	oligo	-0.425411953	7.623207392	-3.449571944	0.002065951	0.044318448	-1.413556226
SOAE38L7	NA2624	NA2624	25	16	20	SS00010608	oligo	-0.42329492	9.349529693	-3.794196826	0.000873379	0.028538913	-0.620779516
SOAE9B13	NM_172230	SYVN1	3	4	15	SS00002191	oligo	-0.42299528	7.745455458	-4.506931846	0.00014256	0.012754513	1.059241098
SOAE27O17	NM_033222	PSIP1	18	11	5	SS00007312	oligo	-0.422704545	7.973278178	-4.204383075	0.00030865	0.017834394	0.342169731
SOAE40N19	NM_002046	GAPDH	27	16	1	SS00001180	oligo	-0.422046287	9.988509374	-3.537133582	0.00166256	0.039204175	-1.214028249
SOAE32I15	NM_002520.5	NPM1	12	13	7	Susc10002771	oligo	-0.420656154	8.386125996	-3.605563791	0.001401874	0.036224178	-1.057124204
SOAE19F13	NM_024041	SCNM1	3	8	13	SS00005255	oligo	-0.419499133	7.23757802	-4.253509447	0.000272315	0.017030534	0.458361993
SOAE21F14	NM_019056	NDUFB11	7	9	17	SS00005540	oligo	-0.418865361	10.08533571	-3.99529338	0.000525278	0.022377029	-0.150602522
SOAE42M13	NA432	NA432	4	17	5	SS00011123	oligo	-0.414931673	7.226297574	-5.439614239	1.33E-05	0.004774359	3.263322105
SOAE47H17	NM_004888	ATP6V1G1	17	19	9	SS00013274	oligo	-0.413983449	8.823421369	-4.347086452	0.000214466	0.015234141	0.679999756
SOAE15J13	NM_012181	FKBP8	3	6	3	SS00004139	oligo	-0.4117246	8.110936924	-3.436766706	0.002132423	0.045052336	-1.442610902
SOAE17H14	NM_006196	PCBP1	5	7	9	SS00004412	oligo	-0.411314558	8.621591405	-4.064404503	0.000440742	0.020957709	0.011909889
SOAE28C16	NM_003728.2	UNC5C	14	11	3	Susc10002444	oligo	-0.408471934	9.538796779	-4.013302782	0.000501816	0.022324353	-0.108293719
SOAE24H13	NM_006926.1	SFTPA2B	1	10	13	Susc10002271	oligo	-0.405851568	6.77001714	-3.607076695	0.001396588	0.03614169	-1.053646224
SOAE19H1	NM_014014	ASCC3L1	1	8	14	SS00005261	oligo	-0.40428177	7.255231288	-4.577090683	0.000119156	0.011820455	1.225832371
SOAE5O16	NM_003355	UCP2	14	2	1	SS00000946	oligo	-0.403971514	9.50176996	-3.68002888	0.001163595	0.032979977	-0.88550153
SOAE20D5	.	IGHA1	17	8	8	Susc10001848	oligo	-0.403033296	8.420180315	-4.030845092	0.000479961	0.021975977	-0.067054747
SOAE32J14	NM_199440.1	HSPD1	7	13	7	Susc10002962	oligo	-0.402676774	8.365738911	-3.564974344	0.001551233	0.037979902	-1.150290129
SOAE7O17	NM_002792	PSMA7	18	3	5	SS00001612	oligo	-0.400179341	8.232441242	-3.883100342	0.000697865	0.025627931	-0.41346611
SOAE31N14	NM_005087	FXR1	7	13	13	SS00008628	oligo	-0.396685081	7.643834111	-3.738347361	0.001005156	0.030507797	-0.750504786
SOAE6N13	NM_004656	BAP1	3	3	13	SS00001503	oligo	-0.396218116	8.277548522	-3.498648526	0.001829386	0.041476929	-1.301903822
SOAE35H21	NM_000284	PDHA1	33	14	5	SS00009831	oligo	-0.395826521	9.255359862	-4.303837191	0.000239501	0.015842992	0.577518162
SOAE26C1	NM_007178	STRAP	2	11	20	SS00006852	oligo	-0.39454389	7.622337371	-3.434347167	0.00223823	0.046102729	-1.463258016
SOAE25L2	NM_013296	GPSM2	5	10	4	SS00006710	oligo	-0.394447989	6.613730877	-6.487741001	9.92E-07	0.001069718	5.656288479
SOAE34I3	NM_002017	FLI1	12	14	12	SS00009169	oligo	-0.394052858	6.876927149	-4.903812949	5.17E-05	0.008266786	2.001186851
SOAE40C17	NM_144732.1	HNRPUL1	18	16	7	Susc10003528	oligo	-0.392888438	7.923269604	-4.72098204	9.11E-05	0.010548836	1.490258336
SOAE44D2	NM_005022	PFN1	5	18	16	SS00012007	oligo	-0.392305958	9.103451244	-3.521427202	0.00172877	0.040216035	-1.249924699
SOAE33M13	NM_080792	SIRPA	4	14	17	SS00008818	oligo	-0.391708343	8.151280936	-3.413302505	0.002259668	0.046367822	-1.495763884
SOAE6K2	NM_004092	ECHS1	6	3	16	SS00001295	oligo	-0.391666927	8.588822491	-3.43687727	0.002131841	0.045052336	-1.44236018
SOAE31O16	NM_005826	HNRPR	14	13	13	SS00008546	oligo	-0.389474156	8.154279429	-3.389250143	0.002397758	0.048125225	-1.550130399
SOAE40N6	NM_017672.2	TRPM7	23	16	2	Susc10003813	oligo	-0.388246273	6.761152095	-4.459819981	0.000160801	0.013359657	0.947406983
SOAE29M16	NM_005088	SFRS17A	16	12	9	SS00007774	oligo	-0.387685254	7.963831909	-3.936454216	0.000609749	0.02393392	-0.288619364
SOAE46K14	NA666	NA666	6	19	15	SS00012726	oligo	-0.385440981	6.563069125	-6.202376369	1.99E-06	0.001715494	5.017555391
SOAE40L5	NM_153822.2	PSMD4	17	16	4	Susc10003769	oligo	-0.385161984	7.551545464	-3.980256838	0.000545695	0.022534064	-0.185904664
SOAE24F13	.	RING1	3	10	13	Susc10002259	oligo	-0.384771207	7.117061413	-4.483036557	0.000151538	0.013326459	1.002514062
SOAE33A22	NA4109	NA4109	40	13	3	SS00008845	oligo	-0.383507345	6.758895288	-3.471022203	0.001959098	0.043077691	-1.364813128
SOAE15G4	NM_006052	DSCR3	14	6	6	SS00003932	oligo	-0.38337921	9.917212629	-4.82022483	6.40E-05	0.00905807	1.803017183
SOAE32D14	NM_004397.3	DDX6	5	13	11	Susc10002925	oligo	-0.383289622	7.872533783	-4.326914234	0.000225801	0.015608926	0.632191664
SOAE14P15	NM_001895	CSNK2A1	9	6	9	SS00003796	oligo	-0.38278193	7.613605342	-4.307140438	0.00023749	0.015827475	0.585342817
SOAE19C15	NM_005053	RAD23A	10	8	15	SS00004959	oligo	-0.382628187	9.168618005	-3.389554268	0.002395961	0.048125225	-1.549443735
SOAE34D2	NM_182648	BAZ1A	5	14	16	SS00009322	oligo	-0.380689333	6.696527426	-4.273678479	0.000258659	0.016535989	0.506100465
SOAE12D14	NM_002086.3	GRB2	5	5	11	Susc10000990	oligo	-0.380193316	8.680448717	-5.222371378	2.30E-05	0.005833294	2.753713705
SOAE23J9	NM_017633	FAM46A	35	10	20	SS00006417	oligo	-0.379155004	6.853558229	-5.160007844	2.69E-05	0.005980201	2.606818987
SOAE11F1	NM_004267	CHST2	3	5	18	SS00002969	oligo	-0.379003206	7.07978205	-5.311780965	1.83E-05	0.005553258	2.963869382
SOAE37P8	NM_001360	DHCR7	29	15	6	SS00010157	oligo	-0.37872276	7.106805294	-3.41235053	0.002264983	0.046377081	-1.497917978
SOAE13C13	NM_014077	FAM32A	2	5	3	SS00003058	oligo	-0.37834307	7.377771015	-4.264314623	0.000264912	0.016737439	0.483934574
SOAE13G1	NM_002767	PRPSAP2	2	5	2	SS00003076	oligo	-0.377916395	7.406624127	-3.990647712	0.000531504	0.022377029	-0.161511651
SOAE36K20	NM_000967.3	RPL3	30	15	15	Susc10003274	oligo	-0.375484439	9.174642499	-3.449821986	0.002064674	0.044318448	-1.412988562
SOAE45L2	NA550	NA550	5	18	4	SS00012435	oligo	-0.375433957	6.99495459	-5.104404981	3.10E-05	0.006274707	2.475653459
SOAE4L20	NM_001306.2	CLDN3	29	2	11	Susc10000264	oligo	-0.375420712	7.977430356	-3.44897394	0.00206901	0.044318448	-1.414913812
SOAE7N13	NM_016390	C9orf114	3	3	5	SS00001883	oligo	-0.375182148	7.455043391	-3.826231685	0.000853066	0.028262513	-0.578399069
SOAE18I14	NM_001415	EIF2S3	8	8	19	SS00004709	oligo	-0.374770121	8.021232881	-3.404349523	0.002310141	0.046967422	-1.516014885
SOAE3A18	NM_000211	ITGB2	24	1	3	SS00000483	oligo	-0.373743209	7.100130781	-3.490208058	0.001868101	0.041931458	-1.321139548
SOAE29G13	NM_019026	TMCO1	2	12	13	SS00007642	oligo	-0.373249023	7.078474717	-4.134737609	0.000368554	0.019046724	0.177684934
SOAE2M3	NM_001969	EIF5	12	1	6	SS00000073	oligo	-0.371968665	7.02570995	-4.019067625	0.000494527	0.022280229	-0.094744507
SOAE41B18	NA2440	NA2440	23	17	19	SS00010863	oligo	-0.370501069	9.232460161	-3.465407788	0.001986534	0.043404508	-1.377579958
SOAE11K1	NM_015167	JMJD6	2	5	16	SS00002720	oligo	-0.370200195	8.180714968	-3.496771506	0.001837928	0.041578594	-1.306182697
SOAE43I1	NA454	NA454	4	18	20	SS00011473	oligo	-0.367050271	7.341874333	-3.427976031	0.002179256	0.045650651	-1.462537464
SOAE21I11	NM_001604	PAX6	44	9	16	SS00005373	oligo	-0.366998284	6.691073023	-4.156575446	0.000348624	0.01892325	0.229227534
SOAE28J1	NM_001009551.1	CNIH	3	12	20	Susc10002667	oligo	-0.366077644	7.191093116	-3.747856989	0.000981413	0.030250318	-0.728445835
SOAE10O18	NM_020338	ZMIZ1	22	4	1	SS00002467	oligo	-0.365945865	8.596878002	-4.030313518	0.000480609	0.021975977	-0.068304778
SOAE10M1	NM_020461	TUBGCP6	4	4	2	SS00002352	oligo	-0.365500295	8.252783914	-3.401964563	0.00242182	0.048215736	-1.535968915
SOAE7J18	NM_005243	EWSR1	23	3	7	SS00001766	oligo	-0.364356808	9.098447847	-3.881589109	0.000700535	0.025627931	-0.416997871
SOAE6D16	NM_170726	ALDH4A1	13	3	19	SS00001349	oligo	-0.363563014	8.540725683	-3.50893697	0.001783253	0.040982271	-1.278438395
SOAE23D1	NM_006600	NUDC	1	9	4	SS00006377	oligo	-0.363510041	7.580722471	-4.609195736	0.000109769	0.011483123	1.302073982
SOAE42O18	NA2329	NA2329	22	17	5	SS00011232	oligo	-0.36225082	6.281179832	-4.238189619	0.000305252	0.017834394	0.371319619
SOAE27D13	NM_153253	SIPA1	1	11	11	SS00007523	oligo	-0.36116123	7.291938104	-4.159766484	0.000345802	0.018888909	0.236761764
SOAE35N4	NM_174958	ATP2A3	15	14	2	SS00009763	oligo	-0.358556378	7.092389718	-4.652704276	9.82E-05	0.011080449	1.405394481
SOAE3A13	NA348	NA348	4	1	3	SS00000386	oligo	-0.357280322	7.253925905	-3.913948016	0.000645493	0.024629179	-0.341320209
SOAE34P18	NM_207297	MBNL1	21	14	9	SS00009402	oligo	-0.356495629	7.656958853	-4.036922884	0.00047261	0.021812106	-0.052760742
SOAE36N1	NM_002218.3	ITIH4	3	15	14	Susc10003481	oligo	-0.355388149	7.211309543	-3.73566502	0.001067678	0.031556829	-0.783516152
SOAE46J1	NA325	NA325	3	19	16	SS00012898	oligo	-0.354825461	7.758533392	-4.433454818	0.000172008	0.013939099	0.884838966
SOAE32N15	NM_001909.3	CTSD	11	13	5	Susc10003083	oligo	-0.353956277	8.555686021	-4.522273023	0.000137079	0.012390913	1.095664754
SOAE16H21	NM_005041.3	PRF1	33	7	17	Susc10001499	oligo	-0.352444571	6.879601478	-3.572155472	0.00152372	0.03757277	-1.133827652
SOAE47H13	NM_198244	EIF4G1	1	19	9	SS00013272	oligo	-0.35222634	8.124837267	-3.541986106	0.00164261	0.038918523	-1.20292891
SOAE6D21	NM_001823	CKB	33	3	19	SS00001447	oligo	-0.35089708	9.481942233	-3.543827417	0.001635101	0.038918523	-1.198716112
SOAE40K16	NM_022136.3	SAMSN1	14	16	3	Susc10003690	oligo	-0.350423866	7.115573121	-3.761233682	0.000948946	0.029835627	-0.697395712
SOAE8N14	.	BAT1	7	4	17	Susc10000662	oligo	-0.34819482	8.985002949	-3.466209268	0.001982594	0.043374899	-1.375757819
SOAE7N14	NM_003080	SMPD2	7	3	5	SS00001788	oligo	-0.34767374	7.98003121	-5.353541773	1.89E-05	0.005561996	2.946894819
SOAE20G4	NM_003589.2	CUL4A	14	8	6	Susc10001681	oligo	-0.347421221	6.921039932	-5.17537654	2.59E-05	0.005980201	2.64304158
SOAE31B13	NM_014023	WDR37	3	13	19	SS00008651	oligo	-0.347365773	7.676076171	-3.941714783	0.00060168	0.023807609	-0.276293643
SOAE47P16	NA1473	NA1473	13	19	5	SS00013226	oligo	-0.346644162	7.144728797	-5.154214993	2.73E-05	0.005980201	2.593162119
SOAE36P17	NM_005347.2	HSPA5	17	15	13	Susc10003503	oligo	-0.345971935	8.404837261	-3.517655262	0.00174505	0.040459355	-1.258538628
SOAE9G16	NM_001003713	ATP5J2	14	4	13	SS00002038	oligo	-0.344466131	9.25230877	-4.491067238	0.00014846	0.013141351	1.021577848
SOAE5D14	NM_002734	PRKAR1A	5	2	7	SS00000968	oligo	-0.344276216	8.442366157	-3.466295027	0.001982173	0.043374899	-1.375562843
SOAE31D1	NA21	NA21	1	13	20	SS00008657	oligo	-0.343490308	6.591581357	-4.303742492	0.000239559	0.015842992	0.577293849
SOAE15C15	NM_002436	MPP1	10	6	7	SS00003819	oligo	-0.342453039	8.184064092	-3.588212696	0.001463917	0.036942491	-1.096984872
SOAE11K13	NM_182746	MCM4	2	5	15	SS00002726	oligo	-0.341832648	7.108094058	-4.218390365	0.000297825	0.01760532	0.375286252
SOAE47O2	NM_005186	CAPN1	6	19	6	SS00013124	oligo	-0.341097726	7.265355552	-3.967999498	0.000562917	0.023024909	-0.214666235
SOAE3K16	NM_003329	TXN	14	2	19	SS00000542	oligo	-0.340997701	7.930751903	-3.407416741	0.002292727	0.046834037	-1.509078945
SOAE42D4	NA1452	NA1452	13	17	12	SS00011248	oligo	-0.340969931	6.937767173	-3.865402961	0.00072978	0.025972641	-0.454808868
SOAE45L5	NA1858	NA1858	17	18	4	SS00012532	oligo	-0.340733471	6.855516605	-3.653010915	0.001245066	0.03422146	-0.947871932
SOAE13H13	NM_201541	NDRG2	1	5	1	SS00003367	oligo	-0.339513707	6.685022623	-4.142781561	0.000361084	0.019016807	0.196666947
SOAE19L21	NM_006453	TBL3	33	8	11	SS00005295	oligo	-0.338993352	8.093307422	-3.619113847	0.00135522	0.035604941	-1.025960849
SOAE19G1	NM_002720	PPP4C	2	8	14	SS00004976	oligo	-0.338085947	7.440948082	-3.698305278	0.001111472	0.032243902	-0.843248234
SOAE30E1	NM_001745	CAMLG	4	12	6	SS00008004	oligo	-0.337729307	7.297646885	-4.021974597	0.000490892	0.02218137	-0.087911098
SOAE15H5	NM_017432	PTOV1	17	6	6	SS00004123	oligo	-0.336051464	8.027115182	-3.600240809	0.001420629	0.036333965	-1.069358056
SOAE5B18	NM_000938	POLR2B	23	2	7	SS00000958	oligo	-0.336049507	6.511101849	-5.312209213	1.83E-05	0.005553258	2.964874629
SOAE19L2	NA499	NA499	5	8	12	SS00005190	oligo	-0.33598147	7.58473649	-3.698875392	0.00116932	0.033084941	-0.870893249
SOAE10K16	NM_006793	PRDX3	14	4	3	SS00002442	oligo	-0.33562345	8.566065165	-3.547469031	0.00162035	0.038791755	-1.19038255
SOAE12O1	.	COL11A2	2	5	6	Susc10000863	oligo	-0.335553821	7.977174177	-3.461727894	0.002004719	0.043636138	-1.385944454
SOAE14B13	NM_012470	TNPO3	3	6	15	SS00003711	oligo	-0.334916957	7.154579069	-3.677391166	0.001171312	0.033084941	-0.891595547
SOAE9O18	NA2294	NA2294	22	4	9	SS00002087	oligo	-0.334525166	7.840895429	-3.683627259	0.001153146	0.032914459	-0.877186359
SOAE21J2	NM_002067	GNA11	7	9	16	SS00005558	oligo	-0.334460899	7.87028681	-3.55159761	0.001603782	0.038555554	-1.180931747
SOAE19D1	NM_032741	AGPAT1	1	8	16	SS00005237	oligo	-0.334451725	7.925406526	-4.991533377	4.14E-05	0.007139228	2.20889366
SOAE34M15	XM_350880	PPM1H	12	14	9	SS00009199	oligo	-0.334398921	7.596705422	-4.062377752	0.000443018	0.02100805	0.007138384
SOAE33E15	NM_002736	PRKAR2B	12	13	1	SS00008771	oligo	-0.333051035	7.083637002	-4.05154246	0.000455383	0.021448915	-0.018365163
SOAE26I3	NM_198252	GSN	12	11	16	SS00006889	oligo	-0.332998868	8.13566925	-3.366570274	0.002535458	0.049563466	-1.601281606
SOAE17H18	NM_000998	RPL37A	21	7	9	SS00004414	oligo	-0.332523051	9.207538006	-3.533274892	0.001678593	0.039420682	-1.222851325
SOAE6C13	NM_001681	ATP2A2	2	3	19	SS00001158	oligo	-0.331413635	7.144628058	-5.024867507	3.80E-05	0.006903338	2.287739172
SOAE28E2	NM_014944.3	CLSTN1	8	11	2	Susc10002449	oligo	-0.331233778	7.440489426	-3.865570231	0.000729472	0.025972641	-0.454418275
SOAE46L1	NM_001071	TYMS	1	19	16	SS00012910	oligo	-0.330128623	6.893034694	-3.471159915	0.00195843	0.043077691	-1.364499902
SOAE13A15	NM_022664	ECM1	12	5	3	SS00003047	oligo	-0.330093491	7.647030813	-3.558169465	0.001577752	0.038249395	-1.165881764
SOAE21B16	NM_003097	SNRPN	15	9	19	SS00005517	oligo	-0.32998069	9.103617562	-3.632659088	0.001310102	0.035134333	-0.994778622
SOAE29A15	NM_032186	ZNF644	12	12	15	SS00007607	oligo	-0.329866982	6.824580279	-5.044141034	3.62E-05	0.006714164	2.333303558
SOAE14H13	NM_014950	ZBTB1	1	6	13	SS00003747	oligo	-0.329030276	6.989201362	-5.07903708	3.31E-05	0.00637695	2.415754607
SOAE45D23	NA4265	NA4265	41	18	7	SS00012493	oligo	-0.328884339	7.21560106	-4.19893621	0.000312964	0.018006897	0.329295039
SOAE27G3	NM_019059	TOMM7	10	11	10	SS00007257	oligo	-0.327685699	8.044982167	-3.631266309	0.001314673	0.035182267	-0.997986278
SOAE44L20	NM_002979	SCP2	29	18	11	SS00012064	oligo	-0.327577165	8.801776017	-3.759112743	0.000954023	0.029897044	-0.702320475
SOAE11K14	NM_212492	GPS1	6	5	15	SS00002821	oligo	-0.327166798	7.424013442	-4.127668246	0.000375245	0.019156123	0.161006359
SOAE13L7	NM_017761	PNRC2	25	6	20	SS00003388	oligo	-0.326900488	8.357848047	-3.857245717	0.000964825	0.030005232	-0.634706525
SOAE33J1	NM_004162	RAB5A	3	14	20	SS00009073	oligo	-0.326817012	7.222484888	-3.695894465	0.001118214	0.032385057	-0.848824642
SOAE2K1	NM_006243	PPP2R5A	2	1	8	SS00000060	oligo	-0.326297552	7.085808444	-3.437242419	0.002129917	0.045052336	-1.441532118
SOAE9G13	NM_007241	SNF8	2	4	13	SS00001942	oligo	-0.326161872	7.661303114	-4.526528897	0.000135596	0.012390913	1.105769693
SOAE22L14	NM_006758	U2AF1	5	9	7	SS00005956	oligo	-0.323308118	8.163160867	-3.710215	0.001078747	0.031686439	-0.815687584
SOAE28E1	NM_001779.1	CD58	4	11	2	Susc10002351	oligo	-0.322752651	6.883678136	-4.598114385	0.000112922	0.01160208	1.275758342
SOAE25H14	NM_003192	TBCC	5	10	5	SS00006692	oligo	-0.317286007	7.768385603	-4.393058868	0.000190708	0.014565516	0.789005568
SOAE10I3	NM_018085	IPO9	12	4	4	SS00002329	oligo	-0.314434295	7.4014819	-3.582685095	0.00148424	0.037075927	-1.109672755
SOAE21K15	NM_002804	PSMC3	10	9	15	SS00005387	oligo	-0.31441156	8.122876422	-4.35288632	0.000229025	0.015608926	0.633456849
SOAE29D19	NM_013322	SNX10	25	12	15	SS00007906	oligo	-0.313414203	6.4406966	-3.559489008	0.001572575	0.038177518	-1.162859004
SOAE44N18	NM_002778	PSAP	23	18	9	SS00012075	oligo	-0.313147023	9.30385414	-3.456239229	0.002032145	0.044066394	-1.398415375
SOAE29C14	NM_033416	IMP4	6	12	15	SS00007713	oligo	-0.312955611	8.202657217	-3.77515384	0.000968247	0.030005232	-0.69706786
SOAE7D5	NM_004739	MTA2	17	3	12	SS00001819	oligo	-0.312949372	7.616478057	-4.350842541	0.000212419	0.015234141	0.688903282
SOAE44E13	NM_025134	CHD9	4	18	13	SS00011835	oligo	-0.312940321	6.765698119	-3.801156889	0.000858197	0.028323795	-0.604584212
SOAE9F14	NM_006360	PCID1	7	4	13	SS00002120	oligo	-0.312562159	7.70998098	-3.389384659	0.002396963	0.048125225	-1.549826687
SOAE30P7	NM_020801	ARRDC3	25	12	2	SS00008352	oligo	-0.312245227	6.775853545	-4.599315327	0.000112576	0.01160208	1.278610299
SOAE21C13	NM_015440	MTHFD1L	2	9	19	SS00005338	oligo	-0.311136803	7.742406366	-3.881621515	0.000700478	0.025627931	-0.41692214
SOAE41O3	NM_001001	RPL36AL	10	17	14	SS00010750	oligo	-0.310982883	7.915762604	-3.382661043	0.002436996	0.048229124	-1.5650026
SOAE14H17	NM_001521	GTF3C2	17	6	13	SS00003749	oligo	-0.310746716	7.37127693	-4.156772763	0.000348449	0.01892325	0.229693392
SOAE15E14	NM_005865	PRSS16	8	6	5	SS00003925	oligo	-0.310621289	6.921549684	-3.932211767	0.000616334	0.024006306	-0.298557547
SOAE24H1	NM_139168.1	SFRS12	1	10	14	Susc10002265	oligo	-0.309727482	6.73967677	-4.31070895	0.000235337	0.015806029	0.593796325
SOAE21C1	NM_006303	JTV1	2	9	20	SS00005332	oligo	-0.308726501	8.058312217	-3.480235907	0.002001119	0.043624574	-1.360728454
SOAE18C13	NM_013392	NRBP1	2	7	3	SS00004578	oligo	-0.308433121	7.243222342	-3.766821804	0.000935698	0.029548698	-0.684417346
SOAE26F1	NM_005707	PDCD7	3	11	18	SS00007149	oligo	-0.307959368	7.686846743	-3.852208079	0.000754508	0.026363471	-0.485610041
SOAE30E2	NM_006996	SLC19A2	8	12	6	SS00008099	oligo	-0.307911838	6.782329929	-4.975432579	4.31E-05	0.007292324	2.170792786
SOAE45B16	NA1652	NA1652	15	18	7	SS00012382	oligo	-0.305394936	7.2566277	-3.573729743	0.001517753	0.037479166	-1.130217496
SOAE45G12	NA4748	NA4748	46	18	6	SS00012321	oligo	-0.305006675	6.860957415	-3.854039541	0.000751027	0.026348517	-0.481336019
SOAE21O2	NM_020463	SMEK2	6	9	14	SS00005499	oligo	-0.304411988	7.439976394	-3.982045715	0.000543225	0.022534064	-0.181705918
SOAE27M15	NM_004494	HDGF	12	11	5	SS00007299	oligo	-0.303075258	8.103894241	-4.618505792	0.000107187	0.011407622	1.324183166
SOAE13G13	NM_001084	PLOD3	2	5	1	SS00003082	oligo	-0.301210246	6.738624574	-3.847516583	0.000763497	0.026516545	-0.496556637
SOAE20H17	NM_012481.3	IKZF3	17	8	5	Susc10001881	oligo	-0.300979384	6.979365349	-3.379315154	0.002457159	0.048319293	-1.572551012
SOAE15H2	NM_018090	NECAP2	5	6	6	SS00004026	oligo	-0.300894905	9.166249814	-4.886686423	5.40E-05	0.008402537	1.960601068
SOAE41N18	NM_014739	BCLAF1	23	17	13	SS00010935	oligo	-0.300546774	7.188665452	-3.99069902	0.000531435	0.022377029	-0.161391177
SOAE34A13	NM_019022	TXNDC10	4	14	15	SS00009126	oligo	-0.300498192	6.953168539	-3.72023373	0.001051952	0.031263558	-0.792487038
SOAE9L14	NM_006854	KDELR2	5	4	11	SS00002156	oligo	-0.300153294	7.963704782	-4.018165385	0.000495661	0.022280229	-0.096865249
SOAE44C14	NA652	NA652	6	18	15	SS00011918	oligo	-0.300009536	7.153610973	-4.096169352	0.000406551	0.019992814	0.086734448
SOAE7D10	NM_199298	THYN1	37	3	12	SS00001726	oligo	-0.299468837	7.160138345	-3.36227926	0.002562361	0.049807336	-1.610946811
SOAE22K3	NM_144723	ZMAT2	10	9	8	SS00005761	oligo	-0.299383079	7.410321791	-3.870042629	0.000721276	0.025903246	-0.443973597
SOAE22H1	NM_206886	CCDC18	1	9	10	SS00006021	oligo	-0.297775011	7.591443616	-3.863378301	0.000733522	0.026052092	-0.459536394
SOAE29C15	NM_002166	ID2	10	12	15	SS00007619	oligo	-0.297757027	7.627281615	-3.747720461	0.001036302	0.031092598	-0.763799578
SOAE14L2	NM_003161	RPS6KB1	5	6	12	SS00003670	oligo	-0.297744587	6.678285755	-4.504769271	0.000143351	0.012754513	1.054106853
SOAE22L1	NM_004104	FASN	1	9	8	SS00006045	oligo	-0.297705086	7.442918255	-3.710426997	0.001078173	0.031686439	-0.815196809
SOAE40J16	.	BRD2	15	16	3	Susc10003790	oligo	-0.297357332	8.080610545	-3.379953488	0.0024533	0.048319293	-1.5711111
SOAE36H14	NM_004728.2	DDX21	5	15	17	Susc10003344	oligo	-0.296985924	7.129574323	-4.182370707	0.000326456	0.018475262	0.290149931
SOAE27L14	NM_020150	SAR1A	5	11	7	SS00007476	oligo	-0.296243413	6.970849938	-3.988847747	0.000533936	0.022377029	-0.165737862
SOAE22G13	NM_002887	RARS	2	9	9	SS00005742	oligo	-0.296129149	6.699490187	-4.228922149	0.000289935	0.017522444	0.400192915
SOAE13E1	NM_006672	SLC22A7	4	5	2	SS00003064	oligo	-0.295557598	7.396465257	-3.529352188	0.001695047	0.039619502	-1.231818005
SOAE23C13	NM_183353	RNF12	2	9	3	SS00006098	oligo	-0.295136825	6.811648849	-3.603351423	0.00140964	0.03632657	-1.06220948
SOAE27E2	NM_003342	UBE2G1	8	11	10	SS00007339	oligo	-0.294521181	7.22145852	-4.329435265	0.000224352	0.015608926	0.638165679
SOAE18N13	NM_018344	SLC29A3	3	8	17	SS00004923	oligo	-0.294024079	7.377881365	-4.11525145	0.000387289	0.019360843	0.131720086
SOAE27H14	NM_144638	TMEM42	5	11	9	SS00007452	oligo	-0.293297633	6.937748253	-4.758011592	7.50E-05	0.009813371	1.655404059
SOAE34P15	NM_003403	YY1	9	14	9	SS00009496	oligo	-0.293175354	7.401772398	-3.452043567	0.002053356	0.044303712	-1.407944406
SOAE6P14	NM_006913	RNF5	5	3	13	SS00001420	oligo	-0.292932998	7.708407978	-4.358227406	0.000208451	0.015180673	0.706409963
SOAE43F15	NM_002906	RDX	11	17	1	SS00011741	oligo	-0.292464941	6.675100892	-3.577934931	0.001501925	0.037213514	-1.120571964
SOAE19B13	NM_006389	HYOU1	3	8	15	SS00005231	oligo	-0.29173398	6.927912107	-3.529069047	0.001696241	0.039619502	-1.232465112
SOAE33K15	NM_005494	DNAJB6	10	14	19	SS00008807	oligo	-0.289390343	7.609765541	-3.865769574	0.000729104	0.025972641	-0.453952785
SOAE10K2	NM_017845	COMMD8	6	4	4	SS00002435	oligo	-0.288649669	6.556250829	-4.724663935	8.17E-05	0.010147868	1.576249139
SOAE44L7	NM_016118	NUB1	25	18	12	SS00012153	oligo	-0.287237891	7.512665843	-4.166401688	0.000340008	0.01875043	0.252429942
SOAE10C3	NM_013237	PRELID1	10	4	8	SS00002293	oligo	-0.286957096	8.200459803	-3.653677756	0.001242989	0.034218873	-0.9463339
SOAE25E1	NM_024638	QTRTD1	4	10	6	SS00006484	oligo	-0.286507851	6.913602457	-4.699268038	8.72E-05	0.010495546	1.515957673
SOAE24D1	NM_016946.3	F11R	1	10	16	Susc10002241	oligo	-0.284391387	6.894574491	-4.162921291	0.000343035	0.018797252	0.244211086
SOAE34F13	NM_032268	ZNRF1	3	14	13	SS00009435	oligo	-0.282549853	6.739474929	-4.287760534	0.000249531	0.016192298	0.539442698
SOAE34D16	NM_018064	C6orf166	13	14	15	SS00009329	oligo	-0.280182311	7.681014934	-4.236796211	0.000284172	0.017455857	0.418818152
SOAE19P14	NM_014306	C22orf28	5	8	9	SS00005220	oligo	-0.279930065	7.214023921	-5.348588884	1.67E-05	0.005360213	3.05022122
SOAE30L21	NM_014764	DAZAP2	33	12	3	SS00008335	oligo	-0.278600643	9.37836034	-3.451230331	0.002057492	0.044318448	-1.409790994
SOAE12C20	NM_003255.4	TIMP2	30	5	11	Susc10000896	oligo	-0.278055967	8.607427755	-4.321286879	0.000229068	0.015608926	0.618857556
SOAE21D13	NM_006662	SRCAP	1	9	19	SS00005623	oligo	-0.277460262	7.467686032	-3.775441064	0.000967558	0.030005232	-0.699055153
SOAE18L13	NM_053023	ZFP91	1	8	19	SS00004911	oligo	-0.2768556	7.941265098	-3.498286503	0.001831031	0.041476929	-1.302729145
SOAE9D8	NM_002018	FLII	29	4	16	SS00002105	oligo	-0.276761097	7.381811223	-3.809841355	0.000839618	0.028095191	-0.584367806
SOAE28L17	NM_000700.1	ANXA1	17	12	19	Susc10002687	oligo	-0.276178575	7.580409738	-3.825970133	0.000806157	0.027664155	-0.546796969
SOAE11B4	NM_004308	ARHGAP1	15	5	20	SS00002851	oligo	-0.274422956	7.478409737	-4.612399299	0.000108873	0.011458927	1.309681698
SOAE18H13	NM_018246	CCDC25	1	7	1	SS00004887	oligo	-0.274103191	6.956613919	-3.624087898	0.001338478	0.035386534	-1.014513637
SOAE27L16	NM_145284	FAM122B	13	11	7	SS00007477	oligo	-0.273877884	7.131204548	-4.065165353	0.000439891	0.020957709	0.013701215
SOAE42H2	NA539	NA539	5	17	10	SS00011271	oligo	-0.273754451	7.143660849	-3.787926492	0.000887283	0.02873431	-0.635364583
SOAE13C14	NM_021174	KIAA1967	6	5	3	SS00003153	oligo	-0.271750018	7.213786827	-4.530876686	0.000134097	0.012390913	1.116093058
SOAE23D16	NM_003096	SNRPG	13	9	3	SS00006289	oligo	-0.271731879	7.859506899	-3.45531103	0.002036819	0.04411233	-1.400523766
SOAE43A14	NA922	NA922	8	17	3	SS00011526	oligo	-0.268283869	6.721310628	-4.009316471	0.000506918	0.022377029	-0.117661107
SOAE34L4	NM_032813	TMTC4	13	14	12	SS00009371	oligo	-0.267858022	7.070453271	-4.013665249	0.000501355	0.022324353	-0.107441892
SOAE23E13	NM_173167	UNC45B	4	9	1	SS00006110	oligo	-0.267849842	7.049303624	-3.999751983	0.00051937	0.022377029	-0.140130812
SOAE44J1	NM_006936	SUMO3	3	18	12	SS00012138	oligo	-0.26753784	7.492543424	-3.74182303	0.000996414	0.030507797	-0.742443922
SOAE7P4	NM_020992	PDLIM1	13	3	6	SS00001795	oligo	-0.26689998	8.389391102	-3.611112449	0.001382582	0.035995106	-1.044366673
SOAE3N14	NM_000397	CYBB	7	2	17	SS00000648	oligo	-0.26655203	7.432314098	-4.004034701	0.000513758	0.022377029	-0.130070504
SOAE9J13	NM_001007156	NTRK3	3	4	11	SS00002239	oligo	-0.266355293	6.620682149	-3.977110267	0.000550066	0.02266034	-0.19328938
SOAE36L2	NM_007181.3	MAP4K1	5	15	16	Susc10003364	oligo	-0.266241912	7.423985071	-4.666532254	9.48E-05	0.010837369	1.438230174
SOAE42F1	NM_002577	PAK2	3	17	10	SS00011354	oligo	-0.265767021	6.760951405	-3.913632326	0.000646008	0.024629179	-0.342059058
SOAE9P2	NM_014765	TOMM20	5	4	10	SS00002174	oligo	-0.26514802	7.652588839	-3.819287313	0.000819859	0.027802711	-0.562368021
SOAE8P2	NM_014455.1	ZNF364	5	4	18	Susc10000668	oligo	-0.265032735	6.840462812	-3.783113238	0.000898103	0.02903025	-0.646556969
SOAE26E15	NM_001255	CDC20	12	11	17	SS00006871	oligo	-0.264961801	9.052905044	-3.615121472	0.001368806	0.035714938	-1.035145925
SOAE35D18	NM_003400	XPO1	21	14	7	SS00009710	oligo	-0.264579101	7.540546964	-3.843107632	0.000772041	0.026652412	-0.506841604
SOAE32F14	NM_080611.3	DUSP15	7	13	9	Susc10002937	oligo	-0.262688106	9.022727524	-3.424792743	0.002196461	0.045747598	-1.4697494
SOAE15H12	NM_015103	PLXND1	45	6	6	SS00004031	oligo	-0.262384011	7.537870902	-3.388521463	0.002402067	0.048155715	-1.551775551
SOAE2M9	NM_019852	METTL3	36	1	6	SS00000076	oligo	-0.26220488	6.17791545	-3.797892344	0.000865286	0.028394859	-0.612181221
SOAE35H19	NM_002731	PRKACB	25	14	5	SS00009830	oligo	-0.261833311	7.696568061	-3.383064172	0.002434578	0.048229124	-1.564092968
SOAE21G1	NM_005866	OPRS1	2	9	18	SS00005356	oligo	-0.261100278	7.721045586	-3.645645245	0.00126823	0.034530717	-0.964855816
SOAE17C6	NM_007065	CDC37	22	7	12	SS00004289	oligo	-0.260718486	8.025173631	-3.515148206	0.001755953	0.04062936	-1.264262503
SOAE15D14	NM_015528	RNF167	5	6	7	SS00004008	oligo	-0.260195419	7.891711569	-3.479557129	0.001918096	0.0425556	-1.345393481
SOAE25G1	NM_014487	ZNF330	2	10	6	SS00006496	oligo	-0.259003431	6.811437149	-3.385497948	0.002420026	0.048215736	-1.558600586
SOAE45O5	NM_199040	NUDT4	18	18	2	SS00012271	oligo	-0.258338545	7.163334749	-3.766577263	0.000936274	0.029548698	-0.684985378
SOAE34L17	NM_003496	TRRAP	17	14	11	SS00009473	oligo	-0.257800605	8.953122071	-3.775022982	0.000916583	0.029352756	-0.665362645
SOAE12D20	NM_020529.1	NFKBIA	29	5	11	Susc10000993	oligo	-0.257084351	7.778600887	-4.169244558	0.000337555	0.018674825	0.259143858
SOAE46L19	NM_014774	KIAA0494	25	19	15	SS00012919	oligo	-0.256150484	7.347374518	-3.961761244	0.000571887	0.02321662	-0.229298636
SOAE16A22	NM_003461.4	ZYX	40	7	19	Susc10001272	oligo	-0.255013478	7.250735219	-3.73785543	0.0010064	0.030507797	-0.751645551
SOAE42N18	NM_015224	C3orf63	23	17	5	SS00011315	oligo	-0.254879369	6.561515208	-3.743020757	0.000993418	0.030507797	-0.739665732
SOAE14G3	NM_017797	BTBD2	10	6	14	SS00003457	oligo	-0.253761217	7.322903493	-3.430258784	0.002166999	0.045450489	-1.457364469
SOAE27O14	NM_025181	SLC35F5	6	11	5	SS00007405	oligo	-0.252971349	6.67324692	-4.130805294	0.000372261	0.019123788	0.168407099
SOAE9H1	NM_001930	DHPS	1	4	14	SS00002221	oligo	-0.252482691	8.24889761	-3.472924025	0.001949888	0.043077691	-1.360487109
SOAE31H5	NM_020199	C5orf15	17	13	18	SS00008683	oligo	-0.251729238	6.891315615	-3.852166731	0.000799867	0.027502993	-0.517883222
SOAE42H6	NM_013438	UBQLN1	21	17	10	SS00011273	oligo	-0.251588501	7.327054316	-3.542981559	0.001638547	0.038918523	-1.200651454
SOAE17L14	NM_001350	DAXX	5	7	7	SS00004436	oligo	-0.248975816	7.128216214	-4.528513472	0.00013491	0.012390913	1.110481832
SOAE41H14	NA545	NA545	5	17	17	SS00010897	oligo	-0.248911643	7.633527201	-3.809993156	0.000839297	0.028095191	-0.584014345
SOAE23L13	NM_020960	GPR107	1	10	19	SS00006431	oligo	-0.248672472	6.918126114	-3.981130951	0.000544487	0.022534064	-0.183853035
SOAE42O3	NA1147	NA1147	10	17	6	SS00011130	oligo	-0.248652243	7.012061449	-3.904472365	0.000661153	0.024789227	-0.363492624
SOAE46A16	NA1766	NA1766	16	19	19	SS00012667	oligo	-0.248602576	6.348618703	-3.431169028	0.002162131	0.045450489	-1.455301449
SOAE18E1	NM_138961	ESAM	4	7	2	SS00004584	oligo	-0.24821218	6.797067326	-3.570497062	0.001530031	0.037620903	-1.137630291
SOAE29P4	NM_178586	PPP2R5C	13	12	10	SS00007875	oligo	-0.246057279	7.124704918	-3.766525152	0.000936396	0.029548698	-0.685106424
SOAE31N3	NM_018584	CAMK2N1	11	13	14	SS00008718	oligo	-0.245979607	8.328579862	-4.014198189	0.000500677	0.022324353	-0.10618942
SOAE18P13	NM_005964	MYH10	1	8	17	SS00004935	oligo	-0.245159735	7.127426871	-3.456283413	0.002031922	0.044066394	-1.398315007
SOAE38N4	NA1636	NA1636	15	16	18	SS00010523	oligo	-0.245138425	6.349602226	-3.365482399	0.002542253	0.049624463	-1.603732348
SOAE34F2	NM_145331	MAP3K7	7	14	14	SS00009334	oligo	-0.244516576	6.875054396	-3.386978051	0.002411218	0.048215736	-1.555259767
SOAE18C1	NM_003449	TRIM26	2	7	4	SS00004572	oligo	-0.244404554	6.595813163	-3.50028509	0.001821971	0.041434833	-1.298172551
SOAE25P17	NM_018235	CNDP2	17	10	1	SS00006837	oligo	-0.244314336	7.64693711	-3.615013907	0.001369174	0.035714938	-1.035393359
SOAE38E15	NA1328	NA1328	12	15	1	SS00010291	oligo	-0.244048393	6.278325605	-3.815574835	0.000827569	0.027954351	-0.571015762
SOAE20K1	NM_014296.2	CAPN7	2	8	4	Susc10001608	oligo	-0.243773139	6.528924351	-3.92652411	0.000625272	0.024145009	-0.311878318
SOAE41H21	NA3429	NA3429	33	17	17	SS00010996	oligo	-0.242291832	6.65271489	-3.501022959	0.001818637	0.041434833	-1.296490087
SOAE27D2	NM_058243	BRD4	5	11	12	SS00007422	oligo	-0.241222098	7.263713093	-3.65448148	0.001240491	0.03420465	-0.944480061
SOAE31N16	NM_005736	ACTR1A	15	13	13	SS00008629	oligo	-0.240641678	7.98868477	-3.891095469	0.000683902	0.025441434	-0.394777234
SOAE35P19	NM_000151	G6PC	25	14	1	SS00009878	oligo	-0.239843104	6.617655855	-3.849612035	0.000759469	0.026429826	-0.491667671
SOAE27B9	NM_003011	SET	35	11	12	SS00007509	oligo	-0.239825021	6.869561811	-3.584323777	0.001478186	0.037025422	-1.105911918
SOAE5K2	NM_015388	YIPF3	6	2	4	SS00000915	oligo	-0.239253612	7.139597349	-3.679916231	0.001225357	0.03393147	-0.908290964
SOAE19A17	NM_005445	SMC3	20	8	15	SS00004948	oligo	-0.239083673	7.06138911	-3.422681073	0.002207946	0.045803274	-1.474532369
SOAE20L21	NM_014275.3	MGAT4B	33	8	3	Susc10001908	oligo	-0.238762446	6.599689052	-3.871867928	0.000717958	0.025903246	-0.439710202
SOAE42K3	NA1149	NA1149	10	17	8	SS00011106	oligo	-0.237615313	6.949716307	-4.539713623	0.000131102	0.012390913	1.137075979
SOAE32I1	NM_001024858.1	SPTB	4	13	8	Susc10002763	oligo	-0.235576275	7.352696257	-3.499620728	0.001824978	0.041448602	-1.299687318
SOAE18H10	NM_016495	TBC1D7	37	7	2	SS00004790	oligo	-0.23460636	6.505752177	-3.990317917	0.000531949	0.022377029	-0.162286012
SOAE47H19	NM_006079	CITED2	25	19	9	SS00013275	oligo	-0.233995215	7.237992322	-3.845549854	0.00081312	0.027742584	-0.530020471
SOAE40L13	NM_000638.3	VTN	1	16	3	Susc10003697	oligo	-0.23356056	7.32453287	-3.44838805	0.002072011	0.044318448	-1.416243825
SOAE31M14	NM_001293	CLNS1A	8	13	13	SS00008533	oligo	-0.233269082	7.115827538	-3.484245013	0.001895933	0.042281257	-1.334721074
SOAE2H17	NM_007051	FAF1	17	1	9	SS00000329	oligo	-0.232692583	7.01804372	-3.524342256	0.00171629	0.039979601	-1.243265837
SOAE27N14	NM_017426	NUP54	7	11	5	SS00007488	oligo	-0.232000719	6.663468612	-3.956479068	0.000579593	0.02327967	-0.241685513
SOAE20L13	NM_025235.2	TNKS2	1	8	3	Susc10001904	oligo	-0.23110121	6.831247482	-3.403123163	0.002317139	0.047013354	-1.518787516
SOAE3P1	NM_001168	BIRC5	1	2	18	SS00000749	oligo	-0.230501887	6.814918928	-3.602911563	0.001411188	0.03632657	-1.06322043
SOAE31A14	NM_018061	PRPF38B	8	13	19	SS00008461	oligo	-0.229890684	6.794617813	-3.551990677	0.001602214	0.038555554	-1.180031812
SOAE17O1	NM_021934	C12orf44	2	7	6	SS00004264	oligo	-0.226624479	6.782706249	-3.363666234	0.002553635	0.049749769	-1.607823192
SOAE14L9	XM_371848	C6orf115	33	6	12	SS00003769	oligo	-0.225596517	7.502359168	-3.544654025	0.001631741	0.038918523	-1.196824689
SOAE21D7	NM_014886	TINP1	25	9	20	SS00005620	oligo	-0.22522724	7.500253934	-3.620450459	0.001350701	0.035540313	-1.022885185
SOAE15G15	NM_006836	GCN1L1	10	6	5	SS00003843	oligo	-0.224826614	7.114114958	-3.873514245	0.000714977	0.025872587	-0.435864537
SOAE11L14	NA495	NA495	5	5	15	SS00002916	oligo	-0.22215526	7.274877655	-3.400309402	0.002333275	0.047215301	-1.52514785
SOAE35C5	NM_001634	AMD1	18	14	8	SS00009514	oligo	-0.221229637	7.0253583	-3.707382898	0.001086442	0.031784883	-0.82224331
SOAE33H5	NM_019606	BCDIN3	17	13	2	SS00009063	oligo	-0.220624658	7.442054098	-3.584487156	0.001477584	0.037025422	-1.105536932
SOAE32N16	NM_012463.2	ATP6V0A2	15	13	5	Susc10002988	oligo	-0.220427964	6.849997273	-3.649275795	0.00125676	0.034324255	-0.956485498
SOAE7C13	NM_002663	PLD2	2	3	11	SS00001538	oligo	-0.220048545	6.471975703	-3.790449526	0.000881662	0.028659837	-0.629496505
SOAE34M16	NM_002092	GRSF1	16	14	9	SS00009294	oligo	-0.220030981	6.994806049	-3.386732112	0.00241268	0.048215736	-1.555814923
SOAE13L11	NM_016573	GMIP	41	6	20	SS00003390	oligo	-0.219009463	7.090980903	-3.942287421	0.000600808	0.023807609	-0.274951759
SOAE27H13	NM_007270	FKBP9	1	11	9	SS00007547	oligo	-0.218673044	6.481353514	-3.645616699	0.00126832	0.034530717	-0.964921622
SOAE2L22	NM_021643	TRIB2	37	1	7	SS00000260	oligo	-0.218427351	6.743301709	-3.486032421	0.001887548	0.042203324	-1.330650761
SOAE17H21	NM_006817	ERP29	33	7	9	SS00004511	oligo	-0.217955571	7.546635989	-3.759703386	0.001006015	0.030507797	-0.729567795
SOAE37H16	NM_017457	PSCD2	13	15	9	SS00010113	oligo	-0.217157001	7.668390756	-3.513271114	0.00176416	0.040739108	-1.268547344
SOAE22G15	NM_024922	CES3	10	9	9	SS00005743	oligo	-0.216125361	6.792306495	-3.413903738	0.002256317	0.046367822	-1.494403339
SOAE6E16	NM_016337	EVL	16	3	17	SS00001266	oligo	-0.214922781	7.30774941	-3.884692452	0.000695062	0.025627931	-0.409745066
SOAE19O3	NM_032390	MKI67IP	10	8	10	SS00005025	oligo	-0.214838094	7.00990022	-3.379206882	0.002457815	0.048319293	-1.572795237
SOAE10E15	NM_001809	CENPA	12	4	5	SS00002311	oligo	-0.214258718	6.903323543	-4.116368263	0.000386191	0.019360843	0.134353759
SOAE34M6	NA2502	NA2502	24	14	10	SS00009289	oligo	-0.213298917	6.753369694	-3.413080071	0.002260909	0.046367822	-1.496267215
SOAE35L4	NM_006267	RANBP2	13	14	4	SS00009751	oligo	-0.211114252	7.292780324	-3.724338564	0.001041163	0.031092598	-0.782977258
SOAE17N19	NM_024053	CENPM	27	7	5	SS00004546	oligo	-0.210620218	6.456407986	-3.383528965	0.002431792	0.048229124	-1.563044154
SOAE18D1	NM_018386	PCID2	1	7	4	SS00004857	oligo	-0.21014757	7.036928165	-3.80878286	0.000841861	0.028107086	-0.586832363
SOAE32M5	NM_003588.2	CUL4B	20	13	6	Susc10002791	oligo	-0.209684198	6.65317266	-3.541723853	0.001643682	0.038918523	-1.203528878
SOAE31G5	NM_001655	ARCN1	18	13	18	SS00008398	oligo	-0.209283846	7.615975381	-4.090617937	0.000412331	0.020162164	0.073652118
SOAE32L16	NM_007236.3	CHP	13	13	7	Susc10002976	oligo	-0.208869694	7.640217877	-3.476312205	0.001933585	0.042844177	-1.352778372
SOAE23D13	NM_005146	SART1	1	9	3	SS00006383	oligo	-0.208719291	7.8129536	-3.399195844	0.00233969	0.047289688	-1.527664517
SOAE11O13	NM_021729	VPS11	2	5	13	SS00002750	oligo	-0.206115444	6.704088093	-3.500780959	0.00181973	0.041434833	-1.297041899
SOAE43K17	NM_007043	KRR1	18	18	19	SS00011493	oligo	-0.205305395	6.630419835	-3.651210533	0.001250689	0.034321085	-0.952024069
SOAE45E2	NM_006191	PA2G4	8	18	6	SS00012304	oligo	-0.202996139	6.912962814	-3.447299156	0.0020776	0.044382993	-1.418715514
SOAE34L16	NM_016410	CHMP5	13	14	11	SS00009377	oligo	-0.200833597	6.824161741	-3.508440873	0.001785451	0.040982271	-1.279570327
SOAE44J16	NM_018660	ZNF395	15	18	11	SS00012050	oligo	-0.200784526	6.92918563	-3.777563845	0.000910739	0.029219825	-0.659457373
SOAE27P1	NM_030613	ZFP2	1	11	6	SS00007589	oligo	-0.194847747	6.544658971	-3.600176251	0.001420858	0.036333965	-1.0695064
SOAE30K3	NM_017634	KCTD9	10	12	4	SS00008041	oligo	-0.193679368	6.847825646	-3.691571502	0.001130404	0.032574132	-0.858821863
SOAE35L21	NA3386	NA3386	33	14	3	SS00009855	oligo	-0.189970284	6.493875085	-3.493515751	0.001852835	0.041732082	-1.313602968
SOAE45C3	NA1163	NA1163	10	18	8	SS00012198	oligo	-0.166525621	6.653798724	-3.412912354	0.002261845	0.046367822	-1.496646725
SOAE28J19	.	HRH2	27	12	19	Susc10002676	oligo	0.177189494	6.560852762	3.36992742	0.002514601	0.049214188	-1.593717066
SOAE20F9	NM_005505.3	SCARB1	35	8	6	Susc10001864	oligo	0.17922864	6.963634035	3.992773693	0.000528646	0.022377029	-0.156519588
SOAE25E6	NM_014311	SMUG1	24	10	6	SS00006581	oligo	0.191747799	6.564545414	4.124336937	0.000378439	0.019156123	0.153148072
SOAE8B19	NM_006823.2	PKIA	27	3	3	Susc10000688	oligo	0.193528544	7.591202153	3.671633175	0.001188335	0.033244485	-0.904894806
SOAE13O11	NM_015116	LRCH1	42	6	18	SS00003129	oligo	0.195881519	7.015516364	4.17115001	0.000335921	0.018674825	0.263644185
SOAE29N11	NM_014903	NAV3	43	12	10	SS00007962	oligo	0.195884582	6.753680165	3.485291481	0.001891019	0.042226241	-1.332338115
SOAE10G11	NM_004990	MARS	42	4	6	SS00002321	oligo	0.199381983	6.753745464	3.593482469	0.001444795	0.036782599	-1.084883974
SOAE32J9	.	CDSN	35	13	8	Susc10003056	oligo	0.201220018	5.837342592	3.81256574	0.000833871	0.028057987	-0.578023808
SOAE9G24	NM_018125	ARHGEF10L	46	4	13	SS00002042	oligo	0.203747404	7.249777542	3.614844822	0.001369752	0.035714938	-1.035782304
SOAE27H11	NM_153186	ANKRD15	41	11	10	SS00007546	oligo	0.206345482	6.853757801	3.900524372	0.000667788	0.024895667	-0.372727834
SOAE16B21	NM_005923.3	MAP3K5	35	7	19	Susc10001463	oligo	0.208109459	6.927723413	3.591284016	0.001452742	0.03687615	-1.089932818
SOAE19L12	NM_024074	TMEM38A	45	8	12	SS00005195	oligo	0.208430298	7.082606654	3.375840148	0.002478272	0.04866605	-1.58038816
SOAE33O20	NM_000530	MPZ	30	14	17	SS00008928	oligo	0.208733782	6.650857988	3.627070858	0.001328535	0.03527975	-1.007646769
SOAE44N11	NM_003600	AURKA	43	18	10	SS00012167	oligo	0.209158554	6.908810752	3.904154185	0.000661686	0.024789227	-0.364236978
SOAE27A10	NM_030762	BHLHB3	40	11	12	SS00007319	oligo	0.210633087	6.716890008	3.557140687	0.001581799	0.038293736	-1.168238236
SOAE36H3	NM_000361.2	THBD	9	15	18	Susc10003438	oligo	0.212729907	5.998216297	3.539658769	0.001652149	0.03903076	-1.208252834
SOAE7E20	NM_033643	RPL36	32	3	9	SS00001648	oligo	0.217688771	6.761370916	3.9887163	0.000534114	0.022377029	-0.16604648
SOAE16J23	NA4411	NA4411	43	7	15	Susc10001512	oligo	0.218145832	6.845264658	3.526276715	0.001708057	0.039841585	-1.238846089
SOAE29H12	NA4618	NA4618	45	12	14	SS00007831	oligo	0.219002922	6.803219109	3.550613546	0.001607716	0.038596368	-1.18318466
SOAE32G23	NM_007118.2	TRIO	42	13	9	Susc10002762	oligo	0.219020655	6.614852112	4.204023741	0.000308932	0.017834394	0.341320325
SOAE44F18	NA2449	NA2449	23	18	13	SS00012027	oligo	0.222650654	6.32910143	4.065296182	0.000439744	0.020957709	0.014009241
SOAE8N20	NM_006099.2	PIAS3	31	4	17	Susc10000665	oligo	0.223372887	7.081146623	3.703863441	0.00109608	0.03201259	-0.830388494
SOAE15G24	NM_017750	RETSAT	46	6	5	SS00003942	oligo	0.223551604	7.540527793	3.511622486	0.001771399	0.040822582	-1.272310127
SOAE27C18	NM_001497	B4GALT1	22	11	11	SS00007335	oligo	0.224502712	9.425089537	3.641569718	0.001281228	0.034663429	-0.974249562
SOAE38D18	NA2216	NA2216	21	15	3	SS00010470	oligo	0.224817892	10.30770264	3.552425907	0.001600479	0.038555554	-1.179035311
SOAE43C22	NA3935	NA3935	38	17	3	SS00011542	oligo	0.226040496	7.013295598	3.506412003	0.001794468	0.04108	-1.284199066
SOAE27C6	NM_052998	ADC	22	11	12	SS00007329	oligo	0.226067118	6.720936678	3.879770781	0.000703762	0.025627931	-0.421246976
SOAE18N19	NM_015196	KIAA0922	27	8	17	SS00004926	oligo	0.226137116	7.824986528	3.493179107	0.001854383	0.041732082	-1.314370105
SOAE4C24	NM_006790.1	MYOT	46	2	15	Susc10000121	oligo	0.226367195	6.981721535	3.859639014	0.000740482	0.026223888	-0.468266288
SOAE45G10	NA3947	NA3947	38	18	6	SS00012320	oligo	0.226569401	7.455632891	3.397663886	0.002348545	0.047413132	-1.531126351
SOAE27O9	NM_032885	ATG4D	34	11	6	SS00007308	oligo	0.227537625	7.508974194	3.650144542	0.00125403	0.034321085	-0.954482274
SOAE14I6	NM_032051	PATZ1	24	6	12	SS00003565	oligo	0.227719489	7.641891629	3.56622023	0.001546425	0.03791597	-1.147434622
SOAE18K18	NM_000031	ALAD	22	8	19	SS00004723	oligo	0.229191942	8.871567351	3.947934257	0.000630325	0.024285797	-0.298243898
SOAE9N9	NM_024003	L1CAM	35	4	10	SS00002261	oligo	0.229837037	7.611458187	3.585923836	0.001472299	0.037025422	-1.102239282
SOAE26I17	NM_001002251	ARL6IP4	20	11	15	SS00006896	oligo	0.230939851	8.807749243	3.757757809	0.00095728	0.029934065	-0.705466278
SOAE38J7	NA2828	NA2828	27	16	20	SS00010596	oligo	0.231031795	6.815521134	3.462344539	0.002001661	0.043624574	-1.384542991
SOAE3F11	NM_000165	GJA1	43	1	2	SS00000694	oligo	0.23113703	7.37774186	3.579725533	0.001495235	0.037189111	-1.116463898
SOAE9A17	NM_016491	MRPL37	20	4	15	SS00001908	oligo	0.231784307	7.975155266	3.475016516	0.001939804	0.042926866	-1.355726567
SOAE42E5	NA2140	NA2140	20	17	10	SS00011071	oligo	0.232923119	7.490021036	3.884587197	0.000695247	0.025627931	-0.409991075
SOAE41O7	NM_000802	FOLR1	26	17	14	SS00010752	oligo	0.233809689	8.972242717	3.471045529	0.001958985	0.043077691	-1.364760074
SOAE36G14	NA620	NA620	6	15	17	Susc10003244	oligo	0.234027771	5.961413946	3.404988545	0.002306502	0.046948745	-1.514570019
SOAE34H8	NM_017413	APLN	29	14	14	SS00009349	oligo	0.234888035	6.129266024	3.534906221	0.001671797	0.039314558	-1.219121545
SOAE31B9	NM_030877	CTNNBL1	35	13	20	SS00008649	oligo	0.234924846	7.613364292	3.58999338	0.001457428	0.036940762	-1.092896441
SOAE32G8	NA3105	NA3105	30	13	10	Susc10002851	oligo	0.235322877	7.425135861	3.905605722	0.000659261	0.024789227	-0.360841146
SOAE8E19	NM_002753.2	MAPK10	28	3	1	Susc10000421	oligo	0.239322398	6.744075292	4.213895946	0.000301256	0.017687026	0.364659208
SOAE25B16	NM_002148	HOXD10	15	10	7	SS00006657	oligo	0.240419071	6.784395875	3.875647666	0.000711133	0.025812768	-0.430880581
SOAE25G24	NM_014371	AKAP8L	46	10	5	SS00006602	oligo	0.240552543	7.103511174	3.396685061	0.002354219	0.047472166	-1.533337987
SOAE41F5	NA2050	NA2050	19	17	18	SS00010976	oligo	0.241058045	6.955052115	4.22745412	0.000291022	0.017522444	0.39672081
SOAE36F8	.	NFKBIL1	31	15	18	Susc10003329	oligo	0.241887049	6.212207321	3.903829894	0.000662229	0.024789227	-0.364995615
SOAE9C20	NM_016146	TRAPPC4	30	4	15	SS00002016	oligo	0.243431307	8.104813859	4.33256339	0.000222568	0.015608926	0.645578641
SOAE26B9	NM_005768	MBOAT5	35	11	20	SS00007129	oligo	0.243812437	7.325006689	3.771084492	0.000925714	0.029535581	-0.674514485
SOAE15D24	NM_006301	MAP3K12	45	6	7	SS00004013	oligo	0.246123869	7.890897707	3.431760356	0.002158973	0.045446389	-1.453961145
SOAE27H24	NM_014991	WDFY3	45	11	9	SS00007457	oligo	0.246391963	7.34484534	3.805717593	0.00084839	0.028215926	-0.593968618
SOAE32G6	.	AIF1	22	13	10	Susc10002850	oligo	0.246823249	6.208482569	4.08474619	0.000418533	0.020236125	0.059817421
SOAE29A5	NM_003985	TNK1	20	12	16	SS00007602	oligo	0.248407773	6.757136682	3.563049688	0.001558689	0.038054493	-1.154700807
SOAE10M20	NM_005310	GRB7	32	4	1	SS00002456	oligo	0.248511562	6.739526813	4.049287543	0.00048955	0.022178817	-0.07061271
SOAE38E4	NA1711	NA1711	16	15	2	SS00010380	oligo	0.24946724	7.72518924	3.658953646	0.001226679	0.03393147	-0.934162903
SOAE33J8	NM_006167	NKX3-1	31	14	20	SS00008981	oligo	0.251615541	7.126637933	3.610081716	0.001386146	0.036033542	-1.04673693
SOAE31A21	NM_016173	HEMK1	36	13	19	SS00008370	oligo	0.253235851	7.173885772	3.434324579	0.002145335	0.045214433	-1.448148254
SOAE35I6	NM_016284	CNOT1	24	14	4	SS00009645	oligo	0.253518005	7.173261665	4.044987518	0.000463029	0.021542706	-0.03378921
SOAE35P10	NA3814	NA3814	37	14	2	SS00009778	oligo	0.253614103	8.088242836	3.685397917	0.001148039	0.03286285	-0.873093992
SOAE46C22	NM_002508	NID1	38	19	19	SS00012682	oligo	0.255809177	6.802691498	3.577157418	0.001504839	0.037213514	-1.122355592
SOAE2I7	NM_006757	TNNT3	28	1	8	SS00000051	oligo	0.257337612	7.646364631	3.55960133	0.001572135	0.038177518	-1.162601687
SOAE29F22	NM_001999	FBN2	39	12	13	SS00007824	oligo	0.25746194	6.594848192	5.158457676	2.71E-05	0.005980201	2.603164603
SOAE41K11	NA4358	NA4358	42	17	16	SS00010730	oligo	0.257946219	6.763645236	3.819555294	0.000819305	0.027802711	-0.561743727
SOAE26J20	NA3185	NA3185	31	11	15	SS00007087	oligo	0.25830093	6.984624978	4.350081973	0.000212832	0.015234141	0.687100375
SOAE14A17	NM_015453	THUMPD3	20	6	15	SS00003428	oligo	0.259661981	7.090899026	4.140042092	0.000363611	0.019016807	0.190201897
SOAE4H9	NM_021948.3	BCAN	33	2	14	Susc10000332	oligo	0.260304928	8.084223096	3.482574863	0.0019038	0.042394814	-1.338523812
SOAE46M23	NA4568	NA4568	44	19	13	SS00012648	oligo	0.261286287	6.939851462	3.70208497	0.001100982	0.032047313	-0.834503775
SOAE27P10	NM_015527	TBC1D10B	37	11	6	SS00007498	oligo	0.261537175	9.215990428	3.602307565	0.001413318	0.03632657	-1.064608574
SOAE30F12	NA4804	NA4804	47	12	6	SS00008199	oligo	0.262422285	6.903673308	3.446515607	0.002081631	0.044409906	-1.420493951
SOAE24E7	NM_080645.2	COL12A1	28	10	14	Susc10001961	oligo	0.262809373	6.976621546	3.930571391	0.000618898	0.024006306	-0.302399729
SOAE5F24	NM_000521	HEXB	47	2	5	SS00000985	oligo	0.263248797	7.1639195	3.386084081	0.002416535	0.048215736	-1.55727765
SOAE28E18	NM_020975.3	RET	24	11	1	Susc10002457	oligo	0.263504785	6.918878893	3.427405566	0.002182329	0.045659622	-1.463830039
SOAE31C11	NM_017857	SSH3	42	13	20	SS00008377	oligo	0.264449828	7.377192814	3.37287835	0.002496406	0.048966437	-1.587065812
SOAE26E17	NM_002032	FTH1	20	11	17	SS00006872	oligo	0.264884689	7.362023959	3.907205376	0.000656598	0.024789227	-0.357098537
SOAE19I20	NM_005124	NUP153	32	8	11	SS00005092	oligo	0.266327965	7.03948734	3.807942739	0.000843646	0.028112293	-0.588788369
SOAE6B7	NM_002883	RANGAP1	27	3	20	SS00001428	oligo	0.267235926	9.294674533	3.780591225	0.000903824	0.029106169	-0.652420269
SOAE14O24	NM_017641	KIF21A	46	6	9	SS00003610	oligo	0.267763395	6.988084574	3.487414829	0.001881088	0.042113438	-1.327502299
SOAE18C24	NM_003598	TEAD2	46	7	3	SS00004678	oligo	0.268405208	7.505767432	3.67542041	0.001177111	0.033142678	-0.896147976
SOAE8K21	.	RPP21	34	4	19	Susc10000459	oligo	0.270055129	9.353171534	3.799085654	0.000862688	0.028375326	-0.609404394
SOAE19P12	NM_032127	C11orf56	45	8	10	SS00005219	oligo	0.270551128	7.376960643	3.717836717	0.001058303	0.031333387	-0.798039153
SOAE23B10	NM_005199	CHRNG	39	9	4	SS00006274	oligo	0.272812624	6.935579504	3.943116917	0.000599547	0.023807609	-0.273007914
SOAE27D23	NA4210	NA4210	41	11	11	SS00007528	oligo	0.273995534	7.59101094	3.589302264	0.001459943	0.036942491	-1.094483301
SOAE26I8	NM_144588	ZFYVE27	32	11	16	SS00006986	oligo	0.27471271	7.011403658	3.985701424	0.00057371	0.02321662	-0.210990792
SOAE15M24	NM_005583	LYL1	48	6	1	SS00003978	oligo	0.275149251	7.189358886	3.658323004	0.001228618	0.03393147	-0.935617964
SOAE36D22	NA3823	NA3823	37	15	19	Susc10003323	oligo	0.278214766	7.749245378	3.50016856	0.001905937	0.042394814	-1.317559303
SOAE9N22	NM_004596	SNRPA	39	4	9	SS00002172	oligo	0.279771909	8.006251827	3.866896782	0.000727031	0.025972641	-0.451320535
SOAE14A21	NM_013434	KCNIP3	36	6	15	SS00003430	oligo	0.281226431	7.984704639	3.548278498	0.001617088	0.038767445	-1.188529824
SOAE38L10	NM_004967	IBSP	37	16	20	SS00010514	oligo	0.281360415	7.627853792	3.725508555	0.001038108	0.031092598	-0.78026627
SOAE13J23	NM_016309	LCMT1	43	6	19	SS00003384	oligo	0.281533766	6.841965957	4.263166874	0.000265689	0.016737439	0.481217935
SOAE8O23	NM_004148.2	NINJ1	42	4	17	Susc10000484	oligo	0.282147339	7.231642459	3.566345494	0.001545942	0.03791597	-1.147147509
SOAE32F12	NM_006019.2	TCIRG1	47	13	10	Susc10002936	oligo	0.282231207	7.120170238	3.430246017	0.002167068	0.045450489	-1.457393405
SOAE15M21	NM_001005159	SFMBT1	36	6	1	SS00003882	oligo	0.282359396	7.381091005	4.140820815	0.000362891	0.019016807	0.192039604
SOAE43F7	NA2830	NA2830	27	17	2	SS00011737	oligo	0.28299788	7.844791892	4.348059741	0.000213934	0.015234141	0.682306817
SOAE6F21	NM_001662	ARF5	35	3	17	SS00001459	oligo	0.283527141	8.121513659	3.643597132	0.001274745	0.034621954	-0.969576873
SOAE21I8	NM_194428	DHX34	32	9	16	SS00005466	oligo	0.283693961	7.219168124	3.740096085	0.001000748	0.030507797	-0.746449308
SOAE3F7	NM_005345	HSPA1A	27	1	2	SS00000692	oligo	0.283704214	7.511650543	3.915303304	0.000643283	0.024629179	-0.338148141
SOAE40L3	NM_002201.4	ISG20	9	16	4	Susc10003496	oligo	0.284626084	5.830094209	3.913410265	0.000646371	0.024629179	-0.342578766
SOAE35G22	NM_024942	C10orf88	38	14	5	SS00009641	oligo	0.285179178	7.238589215	4.762481886	7.42E-05	0.009795413	1.66601341
SOAE44G20	NM_012450	SLC13A4	30	18	13	SS00011945	oligo	0.285238685	7.050273816	3.8097189	0.000839877	0.028095191	-0.584652932
SOAE31F11	NM_003317	TITF1	43	13	18	SS00008674	oligo	0.286077393	7.251865095	3.743482663	0.000992266	0.030507797	-0.738594265
SOAE8O10	NM_017789.3	SEMA4C	38	4	18	Susc10000575	oligo	0.287413941	7.981387989	3.602042106	0.001414255	0.03632657	-1.065218648
SOAE22F11	NM_016604	JMJD1B	43	9	10	SS00006014	oligo	0.287519641	7.406446273	3.822489926	0.000813264	0.027742584	-0.554906576
SOAE38B5	NA2021	NA2021	19	15	4	SS00010547	oligo	0.287810035	7.040547647	3.63942639	0.001288115	0.034740875	-0.979188698
SOAE38P10	NA3834	NA3834	37	16	18	SS00010538	oligo	0.287931726	7.054750844	3.402999276	0.002317847	0.047013354	-1.519067591
SOAE8L5	NM_005264.3	GFRA1	17	4	20	Susc10000745	oligo	0.288139139	7.139510565	3.695559634	0.001178935	0.033142678	-0.876345995
SOAE18C23	NM_000113	TOR1A	42	7	3	SS00004583	oligo	0.288658151	7.761641863	3.72009378	0.001052322	0.031263558	-0.792811221
SOAE46E7	NA2960	NA2960	28	19	18	SS00012592	oligo	0.290412328	7.211433165	3.998165338	0.000521465	0.022377029	-0.143857497
SOAE21C20	NM_001919	DCI	30	9	19	SS00005436	oligo	0.29199325	8.135586349	4.459946453	0.000160749	0.013359657	0.947707154
SOAE9K24	NM_005740	DNAL4	46	4	11	SS00002066	oligo	0.292835503	7.614524136	3.725257844	0.001038762	0.031092598	-0.780847208
SOAE45N9	NM_198390	CMIP	35	18	2	SS00012546	oligo	0.297868144	8.147378053	3.418879072	0.002228774	0.046017777	-1.483141658
SOAE30F11	NM_022758	C6orf106	43	12	6	SS00008294	oligo	0.300712843	9.259709366	3.501935219	0.001814524	0.041429221	-1.294409841
SOAE30A20	NM_020039	ACCN2	32	12	7	SS00008084	oligo	0.301313183	7.016778054	4.687310742	8.99E-05	0.010548836	1.487567606
SOAE36L3	NM_000575.3	IL1A	9	15	16	Susc10003466	oligo	0.303515867	5.714465874	3.448658671	0.002070625	0.044318448	-1.415629502
SOAE4L11	NA4197	NA4197	41	2	12	Susc10000358	oligo	0.304100269	8.304690893	3.88027219	0.000702871	0.025627931	-0.420075311
SOAE5C5	NM_000271	NPC1	18	2	8	SS00000774	oligo	0.305044734	7.113241858	3.957366112	0.000578292	0.02327967	-0.239605555
SOAE37C20	NM_000080	CHRNE	30	15	11	SS00009996	oligo	0.305146404	7.569114012	3.938712639	0.000606272	0.023892361	-0.283328131
SOAE40E5	NM_005578.2	LPP	20	16	6	Susc10003534	oligo	0.305264162	7.997226014	3.906720622	0.000657404	0.024789227	-0.358232713
SOAE21D12	NM_020190	OLFML3	45	9	20	SS00005527	oligo	0.306399613	7.624879917	3.512984454	0.001765416	0.040739108	-1.269201646
SOAE5F11	NM_002216	ITIH2	43	2	6	SS00001074	oligo	0.307000926	7.224382399	3.709294756	0.001081242	0.031686439	-0.817817884
SOAE21N12	NM_012213	MLYCD	47	9	14	SS00005587	oligo	0.307172226	7.197229899	3.96923267	0.00056116	0.023007575	-0.211773272
SOAE27E19	NA2895	NA2895	28	11	9	SS00007253	oligo	0.307425029	8.005463235	4.412161616	0.000181625	0.014250114	0.834318798
SOAE24H24	NM_000805.3	GAST	45	10	13	Susc10002179	oligo	0.30762362	7.433283327	3.682134573	0.001157469	0.032914459	-0.88063591
SOAE13K12	NM_014245	RNF7	46	6	20	SS00003200	oligo	0.307878876	8.468276004	3.532554	0.001681605	0.03943776	-1.224499381
SOAE33F5	NA2013	NA2013	19	13	2	SS00009051	oligo	0.308030899	8.583247662	4.234141147	0.000286102	0.017466404	0.412537525
SOAE24H8	.	CSNK2B	29	10	14	Susc10002170	oligo	0.308288602	8.6748647	3.64278043	0.001277353	0.034621954	-0.971459249
SOAE39E3	NA1338	NA1338	12	16	14	SS00010665	oligo	0.30831611	8.400738685	4.169599116	0.000337251	0.018674825	0.259981241
SOAE10I21	NM_152395	NUDT16	36	4	3	SS00002338	oligo	0.308353718	7.624243082	4.137545337	0.000365929	0.019016807	0.18431008
SOAE40B23	NM_003654.2	CHST1	43	16	7	Susc10003845	oligo	0.308766137	7.056209399	3.779378434	0.000906588	0.029140811	-0.65523953
SOAE47B5	NM_173157	NR4A1	19	19	12	SS00013232	oligo	0.309525853	7.270388705	3.55547689	0.001588366	0.038345164	-1.172048861
SOAE38K19	NA2723	NA2723	26	16	19	SS00010329	oligo	0.30984863	8.310172328	4.570088787	0.000121308	0.011965153	1.209204932
SOAE20M20	NM_172170.2	CAMK2G	32	8	1	Susc10001725	oligo	0.311905073	7.669554491	3.580969989	0.001490602	0.037127384	-1.113608495
SOAE4J9	NM_017460.3	CYP3A4	35	2	12	Susc10000345	oligo	0.312322426	7.384164902	3.934786479	0.000612329	0.02393392	-0.292526355
SOAE13B9	NM_021245	MYOZ1	35	5	4	SS00003329	oligo	0.316311937	7.6077031	3.466194728	0.001982666	0.043374899	-1.375790877
SOAE4B8	.	CCHCR1	31	2	16	Susc10000197	oligo	0.31670353	8.26309821	3.995577474	0.000524899	0.022377029	-0.149935337
SOAE11N12	NM_006073	TRDN	47	5	14	SS00002927	oligo	0.316763953	6.956480548	4.013675323	0.000501342	0.022324353	-0.107418219
SOAE27G9	NM_175610	TJP1	34	11	10	SS00007260	oligo	0.316768407	8.039452348	4.185849572	0.000323575	0.018433117	0.298369318
SOAE11N24	NM_007243	NRM	47	5	13	SS00002933	oligo	0.318008196	7.332644429	4.043694257	0.000464552	0.021555484	-0.036831886
SOAE24A5	.	FLOT1	20	10	16	Susc10001936	oligo	0.319169027	8.536934198	3.588336059	0.001463466	0.036942491	-1.09670165
SOAE46N9	NA3665	NA3665	35	19	14	SS00012926	oligo	0.320058229	7.201917076	4.828264373	6.27E-05	0.008995163	1.822085967
SOAE38B7	NA2808	NA2808	27	15	4	SS00010548	oligo	0.321760891	7.085082946	3.682707044	0.001155809	0.032914459	-0.879312987
SOAE10E9	NA3692	NA3692	36	4	6	SS00002308	oligo	0.321982094	7.52777437	4.525360385	0.000136001	0.012390913	1.102995215
SOAE30C9	NM_005715	UST	34	12	8	SS00007996	oligo	0.322417012	7.17639408	4.466636834	0.000158024	0.013359657	0.963586537
SOAE18L12	NM_000262	NAGA	45	8	20	SS00004815	oligo	0.323116977	8.058491861	3.780649302	0.000903692	0.029106169	-0.652285257
SOAE43J22	NA4060	NA4060	39	18	19	SS00011673	oligo	0.324711626	6.872377912	3.780945642	0.001012524	0.030608027	-0.717367884
SOAE5F12	NM_000125	ESR1	47	2	6	SS00000979	oligo	0.325179363	7.02964504	4.994908448	4.10E-05	0.007139228	2.216879003
SOAE26B24	NA4803	NA4803	47	11	19	SS00007041	oligo	0.325396837	7.466386828	3.487674158	0.001879879	0.042113438	-1.326911632
SOAE38N18	NA2429	NA2429	23	16	17	SS00010530	oligo	0.326854203	7.444726728	4.227016428	0.000291347	0.017522444	0.395685627
SOAE11N20	NM_172234	IL17RB	31	5	13	SS00002931	oligo	0.327073189	7.065483859	3.681275656	0.001159964	0.032931148	-0.882620687
SOAE10C21	NM_024506	GLB1L	34	4	7	SS00002302	oligo	0.327258917	7.854161479	3.708306129	0.001142392	0.032855185	-0.852409336
SOAE20J13	NM_001993.2	F3	3	8	3	Susc10001892	oligo	0.327979731	6.289839005	4.11400665	0.00041647	0.020221544	0.083543871
SOAE43B11	NM_032717	MAG1	43	17	4	SS00011715	oligo	0.32908746	7.376211774	3.542102756	0.001642134	0.038918523	-1.202662042
SOAE29A10	NA4107	NA4107	40	12	16	SS00007699	oligo	0.330338154	7.44578367	3.556131086	0.001585781	0.038336366	-1.170550602
SOAE6D12	NM_005861	STUB1	45	3	20	SS00001347	oligo	0.330568505	7.821200553	3.616882329	0.001362797	0.035714938	-1.031095123
SOAE10D22	NM_017503	SURF2	37	4	7	SS00002492	oligo	0.330962296	8.174444739	3.425401328	0.002193161	0.045747598	-1.468370773
SOAE19J8	NM_006279	ST3GAL3	31	8	12	SS00005181	oligo	0.331122177	7.525905678	4.542004035	0.000130337	0.012390913	1.142514573
SOAE29B22	NM_004647	DPF1	39	12	15	SS00007800	oligo	0.331472357	8.499473676	3.682823017	0.001155473	0.032914459	-0.87904498
SOAE9N24	NM_000544	TAP2	47	4	9	SS00002173	oligo	0.332345324	7.658571569	3.385905213	0.0024176	0.048215736	-1.557681373
SOAE27I4	NM_199229	RPE	16	11	8	SS00007364	oligo	0.332833655	8.297422685	4.74818121	7.70E-05	0.009970359	1.632072328
SOAE46J18	NA2459	NA2459	23	19	15	SS00012811	oligo	0.333723996	7.525961722	3.420396781	0.002220437	0.045939845	-1.479705301
SOAE43C12	NA4742	NA4742	46	17	4	SS00011537	oligo	0.334600315	6.75727946	3.379982729	0.002453124	0.048319293	-1.571045138
SOAE31M7	NM_012448	STAT5B	28	13	14	SS00008435	oligo	0.334797618	7.250817161	4.861505694	5.76E-05	0.00864331	1.900911511
SOAE5C12	NM_033293	CASP1	46	2	8	SS00000872	oligo	0.334952418	7.994706564	3.996640971	0.000523485	0.022377029	-0.147437689
SOAE13J21	NM_014373	GPR160	35	6	19	SS00003383	oligo	0.335356883	7.262150698	5.465072819	1.25E-05	0.004774359	3.322804184
SOAE30A19	NA2898	NA2898	28	12	7	SS00007989	oligo	0.336128807	7.570850585	3.869740325	0.000721827	0.025903246	-0.444679659
SOAE16I8	NM_018643.2	TREM1	32	7	16	Susc10001313	oligo	0.336255793	9.751324429	3.755939276	0.000961668	0.029980589	-0.709688048
SOAE32C8	NM_138379.1	TIMD4	30	13	12	Susc10002827	oligo	0.338319601	8.775922242	4.008686208	0.00050773	0.022377029	-0.119142026
SOAE40C12	.	C2	46	16	8	Susc10003631	oligo	0.339417483	7.078423704	4.831910296	6.21E-05	0.008995163	1.83073308
SOAE13J22	NM_020742	NLGN4X	39	6	19	SS00003288	oligo	0.340309255	8.095576176	3.583812349	0.001480073	0.037025422	-1.107085715
SOAE28E4	.	PPT2	16	11	2	Susc10002450	oligo	0.341293871	8.08349497	4.003042085	0.000515053	0.022377029	-0.132402353
SOAE24A19	NM_002668.1	PLP2	28	10	15	Susc10001943	oligo	0.3414011	7.981519188	3.514132395	0.001841907	0.04161408	-1.284755258
SOAE29E21	NA3700	NA3700	36	12	13	SS00007634	oligo	0.341532292	7.48234832	4.136533312	0.000366873	0.019016807	0.181922034
SOAE43I18	NA2538	NA2538	24	18	19	SS00011576	oligo	0.341598158	7.000588695	3.986171363	0.000537572	0.022424365	-0.172021298
SOAE26B20	NM_015982	YBX2	31	11	19	SS00007039	oligo	0.341913488	8.295382153	4.467978555	0.000157484	0.013359657	0.966771166
SOAE18P6	NM_000363	TNNI3	21	8	18	SS00004836	oligo	0.344232103	8.661859257	4.38704973	0.000193658	0.01460988	0.774753513
SOAE30G24	NM_017872	THG1L	46	12	5	SS00008122	oligo	0.344398205	7.567720607	3.365150614	0.002544328	0.049624463	-1.604479735
SOAE28I8	NM_005668.3	ST8SIA4	32	12	20	Susc10002476	oligo	0.344455737	8.03332966	3.621247114	0.001348014	0.035540313	-1.021051871
SOAE5O23	NM_003373	VCL	42	2	1	SS00000855	oligo	0.345212496	7.754585343	3.445589414	0.002086405	0.044409906	-1.422595991
SOAE10O24	NM_017875	SLC25A38	46	4	1	SS00002470	oligo	0.345574808	7.832079648	3.620807688	0.001349495	0.035540313	-1.02206312
SOAE29C20	NM_032883	TOX2	30	12	15	SS00007716	oligo	0.346531671	8.115384408	3.96589557	0.000602742	0.023807609	-0.256954978
SOAE22A18	NM_138769	RHOT2	24	9	11	SS00005803	oligo	0.346983697	7.642268158	4.526831	0.000135491	0.012390913	1.106486999
SOAE12H8	AJ489591	GLYCAM1	29	5	10	Susc10001011	oligo	0.347480519	8.170708886	3.406438692	0.002298266	0.046891688	-1.511290835
SOAE38C22	NA3919	NA3919	38	15	3	SS00010377	oligo	0.347695334	8.02957277	3.543213745	0.0016376	0.038918523	-1.200120219
SOAE21O19	NM_019007	ARMCX6	26	9	13	SS00005413	oligo	0.34800648	7.276763066	3.61984282	0.001497458	0.037190819	-1.0773456
SOAE16M22	NM_000312.1	PROC	40	7	13	Susc10001344	oligo	0.348075864	7.755290693	4.029435344	0.000481682	0.021975977	-0.070369804
SOAE23E8	NM_153342	TMEM150	32	9	2	SS00006202	oligo	0.350640627	9.773364571	3.362665367	0.002559929	0.049807336	-1.610077296
SOAE32D9	NM_000148.2	FUT1	33	13	12	Susc10003020	oligo	0.351006211	8.146396418	4.013657647	0.000573445	0.02321662	-0.196106678
SOAE37D5	NA1825	NA1825	17	15	12	SS00010179	oligo	0.351146511	9.739571574	4.626833944	0.00010493	0.011407622	1.343960441
SOAE14K2	NM_001856	COL16A1	6	6	12	SS00003575	oligo	0.352132635	8.77181903	3.480915316	0.001911649	0.042467147	-1.342301877
SOAE35J11	NM_016519	AMBN	43	14	4	SS00009838	oligo	0.354130793	7.838617515	3.694842175	0.001121169	0.032416258	-0.851258407
SOAE44B24	NM_002130	HMGCS1	47	18	15	SS00012006	oligo	0.354725361	7.257174536	3.424668335	0.002197136	0.045747598	-1.470031211
SOAE26B8	NM_019058	DDIT4	31	11	20	SS00007033	oligo	0.355263496	9.01553478	3.400959328	0.002329538	0.047195017	-1.52367888
SOAE22P19	NM_152550	SH3RF2	25	9	5	SS00006078	oligo	0.355650175	8.448705496	4.145779479	0.000358339	0.019016807	0.203742497
SOAE30M6	NM_025099	C17orf68	24	12	2	SS00008149	oligo	0.355699468	7.496098546	5.446587601	1.30E-05	0.004774359	3.279620194
SOAE9G19	NM_001852	COL9A2	26	4	13	SS00001945	oligo	0.356662672	7.793446715	3.44298081	0.002191619	0.045747598	-1.45251741
SOAE3J7	NM_145792	MGST1	27	2	20	SS00000716	oligo	0.356992326	7.677481466	5.356695302	1.64E-05	0.005360213	3.069225422
SOAE12F2	NA716	NA716	7	5	10	Susc10000996	oligo	0.357659308	8.293526968	3.510502568	0.001858346	0.041766812	-1.285529301
SOAE10F20	NM_052944	SLC5A11	31	4	5	SS00002503	oligo	0.358105027	8.036433208	3.390711263	0.00238914	0.048120123	-1.54683126
SOAE17B11	NM_004462	FDFT1	43	7	12	SS00004470	oligo	0.358836123	8.310668056	3.369905144	0.002514739	0.049214188	-1.593767268
SOAE26J23	NM_012090	MACF1	43	11	15	SS00007184	oligo	0.359089847	8.043105148	3.471769066	0.001955476	0.043077691	-1.363114345
SOAE10J12	NM_002795	PSMB3	47	4	4	SS00002523	oligo	0.360023395	8.166850278	3.7266373	0.001035169	0.031092598	-0.777650669
SOAE7L24	NM_152421	FAM69B	45	3	7	SS00001781	oligo	0.36074414	7.109191147	5.240208664	2.20E-05	0.005796312	2.795683245
SOAE7C24	NM_022152	TMBIM1	46	3	11	SS00001638	oligo	0.36327771	8.578765874	3.673808154	0.001181877	0.033171336	-0.899871837
SOAE45G11	NA4363	NA4363	42	18	6	SS00012226	oligo	0.363366714	10.15272624	4.76588303	7.36E-05	0.009795413	1.674085096
SOAE41F18	NM_145283	C9orf121	23	17	17	SS00010887	oligo	0.363763349	7.460446758	3.686252422	0.001145582	0.032855185	-0.871118881
SOAE17O8	NM_002434	MPG	30	7	6	SS00004362	oligo	0.365928375	7.587572471	4.356605524	0.000209316	0.015180673	0.702564945
SOAE28K20	.	BAT5	30	12	19	Susc10002494	oligo	0.367740212	7.470582448	4.321039643	0.000229212	0.015608926	0.618271754
SOAE28E20	NM_000479.2	AMH	32	11	1	Susc10002458	oligo	0.367977041	7.884556242	3.905089592	0.000660122	0.024789227	-0.362048644
SOAE38C14	NA618	NA618	6	15	3	SS00010373	oligo	0.368543412	7.258497889	3.664577594	0.001209524	0.033727946	-0.921184219
SOAE28F23	NM_015967.3	PTPN22	43	11	1	Susc10002653	oligo	0.369444527	7.465470924	5.096236918	3.17E-05	0.006277766	2.456370717
SOAE23F24	NM_006893	LGTN	47	9	1	SS00006305	oligo	0.371415672	6.903908788	4.868612744	5.66E-05	0.00861186	1.917760387
SOAE35M21	NM_004684	SPARCL1	36	14	1	SS00009582	oligo	0.37146718	7.227409699	3.769101222	0.000930346	0.029548698	-0.679122218
SOAE45N10	NM_015282	CLASP1	39	18	2	SS00012451	oligo	0.371635126	8.305522699	4.216629474	0.000299165	0.017624164	0.371122498
SOAE14C11	NM_000606	C8G	42	6	16	SS00003437	oligo	0.372667626	9.702789506	4.480064274	0.000152694	0.013326459	0.995458508
SOAE25K10	NM_020200	PRTFDC1	38	10	4	SS00006619	oligo	0.373131079	10.5784577	3.973241573	0.000555487	0.022829189	-0.202367572
SOAE37C24	NM_213674	TPM2	46	15	11	SS00009998	oligo	0.373539335	8.219841741	3.928473056	0.000622195	0.024080054	-0.307314166
SOAE16G21	NM_021006.4	CCL3L1	34	7	17	Susc10001213	oligo	0.374706835	7.408278666	3.984972396	0.000539209	0.022427191	-0.174835937
SOAE26M20	NM_144707	PROM2	32	11	13	SS00007016	oligo	0.374877305	7.228452686	4.145368401	0.000358714	0.019016807	0.202772255
SOAE21D10	NM_144999	LRRC45	37	9	20	SS00005526	oligo	0.374990618	8.329522271	3.660942168	0.001284077	0.034686159	-0.954089726
SOAE27N12	NM_002569	FURIN	47	11	6	SS00007487	oligo	0.375482258	7.529082514	4.397737586	0.000188442	0.014456439	0.800102936
SOAE8K23	NM_002748.2	MAPK6	42	4	19	Susc10000460	oligo	0.375794588	8.243151177	4.557130299	0.000125394	0.012159663	1.178432955
SOAE25N23	NM_080732	EGLN2	43	10	1	SS00006828	oligo	0.377042333	9.693137856	4.471062235	0.000156247	0.013359657	0.974090522
SOAE47H12	NM_006271	S100A1	45	19	10	SS00013176	oligo	0.377084747	8.45220118	4.848605364	5.95E-05	0.008763516	1.870324512
SOAE27M11	NA4507	NA4507	44	11	6	SS00007297	oligo	0.377111711	8.564765356	3.671997528	0.001187251	0.033244485	-0.904053407
SOAE33I7	NA2903	NA2903	28	14	20	SS00008791	oligo	0.377996838	7.909076305	4.776721468	7.15E-05	0.009647804	1.699805653
SOAE12H7	.	MRPS18B	25	5	10	Susc10001108	oligo	0.379514698	8.063041321	4.802060361	7.43E-05	0.009795413	1.677833836
SOAE13P10	NM_032643	IRF5	37	6	18	SS00003318	oligo	0.379893634	8.972362565	4.342903468	0.000234826	0.015806029	0.613954052
SOAE31I24	NM_016028	SUV420H1	48	13	15	SS00008514	oligo	0.380998704	7.774272555	3.821126559	0.000816065	0.027783227	-0.558083102
SOAE9O23	NM_012272	PRPF40B	42	4	9	SS00001995	oligo	0.381010489	10.30520162	4.178057284	0.000330063	0.018618346	0.279959773
SOAE38O21	NA3516	NA3516	34	16	17	SS00010354	oligo	0.381357808	7.125011802	4.616547788	0.000107725	0.011407622	1.319533377
SOAE23O7	NM_018349	MCTP2	26	10	18	SS00006167	oligo	0.381834904	7.198967958	6.058319392	2.83E-06	0.00195616	4.691177633
SOAE14H24	NM_017579	DMBT1	45	6	13	SS00003657	oligo	0.382002645	7.816568021	4.141308248	0.000362441	0.019016807	0.193189917
SOAE33C19	NM_016338	IPO11	26	13	3	SS00008761	oligo	0.382405633	7.753292166	3.633723375	0.00130662	0.035130169	-0.992327295
SOAE36I20	.	BAT4	32	15	15	Susc10003261	oligo	0.383119306	7.098344925	4.334364504	0.000221546	0.015608628	0.649847045
SOAE21O12	NM_012168	FBXO2	46	9	14	SS00005504	oligo	0.385065174	7.869260137	3.816812363	0.000824991	0.027921904	-0.568133288
SOAE38G11	NA4337	NA4337	42	15	2	SS00010301	oligo	0.386526652	9.035925085	3.991445118	0.00053043	0.022377029	-0.159639293
SOAE45D12	NA4659	NA4659	45	18	8	SS00012392	oligo	0.386702372	7.607241122	4.412914477	0.000181276	0.014250114	0.836104842
SOAE27G10	NM_006380	APPBP2	38	11	10	SS00007355	oligo	0.386993435	7.74019751	4.967645357	4.40E-05	0.007366254	2.152361211
SOAE23N17	NM_000147	FUCA1	19	10	17	SS00006445	oligo	0.387713351	7.926108262	4.142177745	0.00036164	0.019016807	0.19524192
SOAE28P23	NM_001140.3	ALOX15	41	12	17	Susc10002714	oligo	0.388558389	7.486868718	4.354642223	0.000210368	0.015193134	0.697910639
SOAE16B20	.	GNL1	31	7	19	Susc10001366	oligo	0.388792124	9.557122449	4.046085057	0.00046174	0.021540796	-0.031206902
SOAE18N20	NM_003635	NDST2	31	8	17	SS00004831	oligo	0.389991772	9.069148487	3.659312666	0.001225577	0.03393147	-0.93333452
SOAE18M21	NM_003610	RAE1	36	8	17	SS00004642	oligo	0.392764965	8.445246147	3.68924161	0.001197472	0.033445901	-0.882870666
SOAE31H23	NA4220	NA4220	41	13	17	SS00008692	oligo	0.392971917	8.182354489	4.028068367	0.000483356	0.021975977	-0.073584122
SOAE13M12	NM_017657	AFTPH	48	6	18	SS00003212	oligo	0.393086727	7.30916837	4.280463718	0.00025422	0.016376952	0.522164838
SOAE8K5	NM_001025243.1	IRAK1	18	4	20	Susc10000451	oligo	0.393710303	8.57770232	4.288419695	0.000249111	0.016192298	0.541003616
SOAE23I5	NM_016166	PIAS1	20	10	20	SS00006130	oligo	0.39475154	9.024274136	3.670340088	0.001254655	0.034321085	-0.931786239
SOAE3M22	NM_001069	TUBB2A	40	2	17	SS00000557	oligo	0.39654293	7.814104152	4.072461196	0.000431809	0.020761734	0.030880684
SOAE11E24	NM_020895	GRAMD1A	48	5	17	SS00002790	oligo	0.396825182	7.635523104	5.119897022	2.98E-05	0.006130763	2.512216278
SOAE9H12	NA4606	NA4606	45	4	14	SS00002131	oligo	0.397487894	7.717660292	5.787535132	5.55E-06	0.00281604	4.071117126
SOAE25B11	NM_006610	MASP2	43	10	8	SS00006750	oligo	0.397523613	7.476803356	3.658975457	0.001290319	0.034746029	-0.95804376
SOAE27P18	NM_014726	TBKBP1	21	11	5	SS00007502	oligo	0.398756187	10.20991773	4.356839652	0.000209191	0.015180673	0.70311999
SOAE3K24	NM_001188	BAK1	46	2	19	SS00000546	oligo	0.400641408	8.284189624	4.047856505	0.000459667	0.021529529	-0.027038801
SOAE26B7	NM_144582	TEX261	27	11	20	SS00007128	oligo	0.401045381	8.538626022	5.271896368	2.03E-05	0.005647935	2.870189215
SOAE4B24	NM_138337.4	CLEC12A	47	2	15	Susc10000205	oligo	0.401413506	7.485454714	3.843200489	0.00077186	0.026652412	-0.506625017
SOAE12E11	XM_001124630.1	SLC7A4	44	5	10	Susc10000808	oligo	0.401454307	9.081744761	3.608639066	0.00139115	0.036109225	-1.050054128
SOAE45I9	NM_031435	THAP2	36	18	4	SS00012237	oligo	0.40152822	7.465768507	3.945581538	0.000595816	0.023806445	-0.267231899
SOAE35B24	NM_033150	COL2A1	47	14	7	SS00009701	oligo	0.403548436	8.874139477	3.597437501	0.001430604	0.036529084	-1.075799018
SOAE26M19	NA2896	NA2896	28	11	13	SS00006921	oligo	0.403870891	8.988273614	5.122983717	2.96E-05	0.006130763	2.519499609
SOAE9B9	NM_000359	TGM1	35	4	16	SS00002189	oligo	0.404231779	7.639724794	4.539101396	0.000131307	0.012390913	1.135622252
SOAE36N20	NA3202	NA3202	31	15	13	Susc10003385	oligo	0.406547721	8.496370252	4.077569238	0.000426239	0.020551158	0.042911028
SOAE23I12	NM_177444	PPFIBP1	48	10	20	SS00006228	oligo	0.406589186	7.412381237	3.628692606	0.001323159	0.035272951	-1.003912851
SOAE4C19	NM_003141.3	TRIM21	26	2	15	Susc10000021	oligo	0.407063789	7.776431132	3.985268652	0.000574329	0.02321662	-0.218117477
SOAE8F12	NM_001259.5	CDK6	47	3	2	Susc10000612	oligo	0.407097395	7.373876635	4.329110001	0.000224538	0.015608926	0.637394897
SOAE8J18	NA2389	NA2389	23	4	19	Susc10000640	oligo	0.408499021	8.799868488	3.661316555	0.001219443	0.033895007	-0.928710488
SOAE10P12	NM_006470	TRIM16	45	4	2	SS00002559	oligo	0.410486719	7.585087439	4.412179135	0.000181617	0.014250114	0.834360359
SOAE15F12	NM_006594	AP4B1	47	6	6	SS00004019	oligo	0.410657701	7.303349589	5.543617579	1.02E-05	0.004101483	3.505969734
SOAE27G11	NM_024909	C6orf134	42	11	10	SS00007261	oligo	0.412554558	8.823630541	3.42005025	0.002222338	0.045939845	-1.480489948
SOAE42D17	NA1848	NA1848	17	17	11	SS00011350	oligo	0.413467804	8.404574074	3.517375871	0.001746261	0.040459355	-1.259176565
SOAE41B11	NM_030674	SLC38A1	43	17	20	SS00010955	oligo	0.413812678	7.224476465	5.092278646	3.20E-05	0.006277766	2.447024944
SOAE38C17	NA1933	NA1933	18	15	3	SS00010280	oligo	0.414649732	7.463167409	3.458769009	0.002019459	0.043901612	-1.392668143
SOAE31G23	NM_005898	CAPRIN1	42	13	17	SS00008407	oligo	0.415185838	13.40446661	3.591703194	0.001451224	0.03687615	-1.088970221
SOAE22G24	NM_006782	ZFPL1	46	9	9	SS00005842	oligo	0.41612791	8.999573389	4.714155767	8.39E-05	0.01034955	1.551303108
SOAE25J20	NM_203370	C3orf54	31	10	3	SS00006707	oligo	0.421972597	7.715355881	3.408095447	0.002288891	0.046811076	-1.507543913
SOAE17A17	NM_003469	SCG2	20	7	11	SS00004188	oligo	0.422110015	8.93904184	4.640306353	0.000101378	0.011232005	1.375953608
SOAE18I20	NM_017922	PRPF39	32	8	19	SS00004712	oligo	0.42417841	7.399240775	4.4294631	0.000173771	0.013992714	0.875367406
SOAE29F11	NA4418	NA4418	43	12	14	SS00007914	oligo	0.424601302	7.319606985	4.320225248	0.000229689	0.015608926	0.616342141
SOAE46I10	NA4165	NA4165	40	19	16	SS00012712	oligo	0.425269891	8.644784531	3.508498621	0.001785195	0.040982271	-1.279438566
SOAE5M11	NM_001682	ATP2B1	44	2	2	SS00000837	oligo	0.425862152	7.966781031	4.695901227	8.80E-05	0.010495546	1.507964051
SOAE28D21	NM_001851.3	COL9A1	33	11	3	Susc10002640	oligo	0.426742624	8.497491958	3.732673411	0.00101959	0.030767743	-0.763660355
SOAE13F9	NM_198585	ENTPD8	35	5	2	SS00003353	oligo	0.428461492	7.99817736	5.153836727	2.74E-05	0.005980201	2.592270273
SOAE28D7	NM_053282.4	SH2D1B	25	11	4	Susc10002632	oligo	0.430230784	10.82466182	3.711671601	0.00107481	0.031686439	-0.812315406
SOAE6N9	NM_213560	PKN1	35	3	14	SS00001501	oligo	0.43268662	9.813910637	3.886767234	0.000691426	0.025627931	-0.404895506
SOAE34B23	NM_031991	PTBP1	43	14	15	SS00009416	oligo	0.433384432	7.738905829	4.371479253	0.000201514	0.014992834	0.737829533
SOAE10I24	NM_002336	LRP6	48	4	3	SS00002434	oligo	0.433538526	7.418707841	4.206537487	0.00030696	0.017834394	0.347262556
SOAE29B12	NM_001126	ADSS	47	12	16	SS00007795	oligo	0.43575142	10.87401954	4.086534343	0.000416634	0.020221544	0.064030296
SOAE20I12	NM_213633	PSG4	48	8	4	Susc10001697	oligo	0.436671583	7.181732227	4.005514418	0.000511832	0.022377029	-0.126594195
SOAE33I23	NM_016081	PALLD	44	14	19	SS00008799	oligo	0.437068943	6.989581479	3.934435977	0.000612873	0.02393392	-0.293347437
SOAE26A4	NM_080735	WFDC2	16	11	20	SS00006936	oligo	0.437908857	7.962237704	4.641774635	0.000100998	0.011232005	1.379440322
SOAE8B24	.	MDC1	47	3	3	Susc10000593	oligo	0.440324456	8.364346955	4.382213073	0.000196065	0.014714239	0.763283033
SOAE10N12	NM_152264	SLC39A13	47	4	2	SS00002547	oligo	0.442616206	10.04214053	3.600560392	0.001419496	0.036333965	-1.068623689
SOAE34A21	NA3705	NA3705	36	14	15	SS00009130	oligo	0.443954056	11.82896471	4.589896184	0.000115319	0.011737383	1.256242082
SOAE30M11	NM_016059	PPIL1	44	12	2	SS00008057	oligo	0.444527572	7.665926476	4.467905443	0.000157513	0.013359657	0.966597629
SOAE8D20	NM_005025.2	SERPINI1	29	3	3	Susc10000603	oligo	0.445075113	7.725371837	3.581051619	0.001490298	0.037127384	-1.113421187
SOAE42J7	NA2835	NA2835	27	17	8	SS00011381	oligo	0.446405764	9.040842107	4.72521456	8.16E-05	0.010147868	1.57755626
SOAE21C12	NM_000898	MAOB	46	9	20	SS00005432	oligo	0.447919008	8.23237724	4.230970331	0.000288425	0.017522444	0.405037354
SOAE17C8	NM_021121	EEF1B2	30	7	12	SS00004290	oligo	0.449853427	6.652491204	4.696396815	8.78E-05	0.010495546	1.509140704
SOAE15B8	NM_014682	ST18	31	6	8	SS00003993	oligo	0.451407026	7.382687112	4.386705646	0.000193828	0.01460988	0.773937471
SOAE32J8	NM_001039966.1	GPR30	31	13	8	Susc10002959	oligo	0.453093917	8.443147662	4.137380986	0.000366082	0.019016807	0.183922261
SOAE31E17	NM_032403	PCDHGC3	20	13	17	SS00008392	oligo	0.454216588	8.830667906	4.685782474	9.03E-05	0.010548836	1.483938948
SOAE29E10	NM_019895	CLDND1	40	12	14	SS00007723	oligo	0.454737756	8.411565894	4.002689099	0.000515515	0.022377029	-0.133231565
SOAE16D23	NM_012108.1	BRDG1	41	7	19	Susc10001476	oligo	0.454791679	8.372690456	6.16752063	2.17E-06	0.001754423	4.938819512
SOAE13K11	NM_138395	mars-02	42	6	20	SS00003105	oligo	0.456333008	7.612463364	5.010645977	3.94E-05	0.007010322	2.254107
SOAE38J10	NA4036	NA4036	39	16	20	SS00010502	oligo	0.456400225	7.428119712	3.61560683	0.001367147	0.035714938	-1.034029423
SOAE44K12	NM_005920	MEF2D	46	18	12	SS00011965	oligo	0.456901422	9.395437053	4.244837526	0.000278405	0.017274315	0.437842306
SOAE45E23	NA4550	NA4550	44	18	5	SS00012220	oligo	0.457280123	7.693908629	4.47568775	0.000154411	0.013326459	0.985069857
SOAE26D22	NM_012257	HBP1	37	11	19	SS00007052	oligo	0.457621093	8.530537787	5.999019733	3.28E-06	0.002028235	4.556101769
SOAE46C8	NM_014874	MFN2	30	19	20	SS00012675	oligo	0.457795857	10.21271759	3.855899558	0.000747508	0.026285063	-0.476994957
SOAE41N20	NM_003003	SEC14L1	31	17	13	SS00010936	oligo	0.459122497	9.625565561	3.911302825	0.000649827	0.024706314	-0.347510747
SOAE29K24	NM_002449	MSX2	46	12	11	SS00007766	oligo	0.459994699	8.8613618	4.005793604	0.00051147	0.022377029	-0.125938279
SOAE26B10	NM_017786	FLJ20366	39	11	20	SS00007034	oligo	0.460574063	8.241167523	4.938757831	4.73E-05	0.007704691	2.083965974
SOAE7K12	NM_004233	CD83	46	3	8	SS00001680	oligo	0.46106472	9.377260538	3.881324926	0.000701003	0.025627931	-0.417615244
SOAE19I22	NM_153329	ALDH16A1	40	8	11	SS00005093	oligo	0.46279758	7.903559916	4.444673669	0.000167147	0.013769467	0.911461
SOAE46G23	NA4382	NA4382	42	19	17	SS00012612	oligo	0.46707806	8.25004403	3.718955207	0.001055335	0.031299198	-0.795448537
SOAE34E24	NM_025213	SPTBN4	48	14	13	SS00009250	oligo	0.468168204	7.847767759	4.940631915	4.71E-05	0.007704691	2.08840412
SOAE37F24	NM_014623	MEA1	47	15	9	SS00010105	oligo	0.468855546	8.458921248	4.125716927	0.000377113	0.019156123	0.156403264
SOAE24F24	NM_007350.3	PHLDA1	47	10	13	Susc10002166	oligo	0.47136053	8.668254076	3.737443823	0.001007441	0.030507797	-0.752600022
SOAE4C12	NM_004383.1	CSK	46	2	16	Susc10000115	oligo	0.472946976	8.521338789	5.072935507	3.36E-05	0.00637695	2.40134249
SOAE26A8	NM_004475	FLOT2	32	11	20	SS00006938	oligo	0.473187791	8.002564556	5.213987082	2.35E-05	0.005833294	2.733979051
SOAE26M23	NM_198896	RAB6A	44	11	13	SS00006923	oligo	0.474391623	7.9363805	3.758970656	0.000954364	0.029897044	-0.702650376
SOAE19N24	NM_152988	SPPL2B	47	8	9	SS00005213	oligo	0.476600274	7.924952532	3.997612402	0.000522197	0.022377029	-0.145156171
SOAE42F21	NA3634	NA3634	35	17	9	SS00011364	oligo	0.476958625	7.34046719	3.443242786	0.00209855	0.044554821	-1.427921007
SOAE41C22	NM_006714	SMPDL3A	38	17	19	SS00010782	oligo	0.479184277	7.094614888	6.032371819	3.02E-06	0.002005372	4.632123838
SOAE26N23	NM_020312	COQ9	43	11	13	SS00007208	oligo	0.480681264	6.842260524	7.146213128	2.07E-07	0.000354669	7.08690556
SOAE35N11	NM_000233	LHCGR	43	14	2	SS00009862	oligo	0.481573817	7.141686661	5.983627923	3.41E-06	0.002028235	4.520974275
SOAE30A24	NM_002918	RFX1	48	12	7	SS00008086	oligo	0.483785821	8.076068172	4.006494795	0.000510561	0.022377029	-0.12429088
SOAE44I8	NA3324	NA3324	32	18	12	SS00011951	oligo	0.484525821	7.731428337	4.162970019	0.000342993	0.018797252	0.24432615
SOAE13B22	NM_013304	ZDHHC1	39	5	3	SS00003240	oligo	0.485932067	7.424186579	4.423151048	0.000176596	0.014112174	0.860390911
SOAE32N23	NM_032989.1	BAD	43	13	5	Susc10003087	oligo	0.486356106	9.179653707	4.557584091	0.000137111	0.012390913	1.109962467
SOAE19F11	NM_006469	IVNS1ABP	43	8	14	SS00005254	oligo	0.488492933	8.382513227	4.270867912	0.000260521	0.016593523	0.499446932
SOAE6G10	NM_016458	C8orf30A	38	3	18	SS00001275	oligo	0.492219475	10.29590484	5.208700867	2.38E-05	0.005833294	2.721534229
SOAE41E9	NA3738	NA3738	36	17	18	SS00010693	oligo	0.497248585	7.897451664	4.000708139	0.000518112	0.022377029	-0.137884899
SOAE31L24	NM_032332	MORG1	45	13	15	SS00008621	oligo	0.497589533	7.88881088	5.000871281	4.04E-05	0.007113694	2.230985713
SOAE35B11	NM_000531	OTC	43	14	8	SS00009790	oligo	0.497647911	9.325606713	3.948045473	0.000592109	0.023713226	-0.261456883
SOAE30F19	NM_006617	NES	27	12	5	SS00008298	oligo	0.497926813	9.40714417	4.20437838	0.000308653	0.017834394	0.342158632
SOAE15G10	NM_130463	ATP6V1G2	38	6	6	SS00003935	oligo	0.498247259	7.589051921	3.535302721	0.001670149	0.039314558	-1.218214935
SOAE26A23	NM_032408	BAZ1B	44	11	19	SS00006851	oligo	0.498430944	8.080201093	4.184232264	0.000324911	0.018448339	0.294548072
SOAE41M9	NA3734	NA3734	36	17	14	SS00010741	oligo	0.498577694	7.56324524	4.563247685	0.000123448	0.012038638	1.192959542
SOAE35H12	NM_001004456	OR1M1	45	14	6	SS00009731	oligo	0.500822346	8.405944506	3.596544451	0.001433797	0.036556517	-1.07785064
SOAE16N22	NA3998	NA3998	39	7	13	Susc10001440	oligo	0.501036189	7.668487232	4.050972811	0.000456043	0.021448915	-0.019705711
SOAE35N10	NM_012413	QPCT	39	14	2	SS00009766	oligo	0.502230113	7.44344056	4.791254967	6.89E-05	0.009369486	1.734291098
SOAE6E24	NM_033278	TRIM3	48	3	17	SS00001270	oligo	0.50251529	8.208345286	4.662575054	9.58E-05	0.010875502	1.428833604
SOAE2B11	NA4407	NA4407	43	1	12	SS00000290	oligo	0.50484067	9.197896252	4.944686695	4.66E-05	0.007704691	2.098006059
SOAE38G10	NA3918	NA3918	38	15	2	SS00010395	oligo	0.50610014	11.97772189	5.142155798	2.82E-05	0.0060082	2.56472579
SOAE23B11	NM_000433	NCF2	43	9	4	SS00006370	oligo	0.506339009	8.57535395	4.694940099	8.82E-05	0.010495546	1.505682078
SOAE19C12	NM_145245	EVI5L	46	8	16	SS00005052	oligo	0.507972068	9.003150051	4.580006219	0.000118272	0.011820455	1.232755962
SOAE37E5	NM_000756	CRH	20	15	10	SS00009906	oligo	0.511462856	9.401513175	4.114759484	0.000387774	0.019360843	0.130559957
SOAE11N22	NM_001896	CSNK2A2	39	5	13	SS00002932	oligo	0.513748181	10.38030047	4.669475138	9.41E-05	0.010827876	1.44521812
SOAE8O12	.	STK19	46	4	18	Susc10000576	oligo	0.514586045	7.721648203	5.354228707	1.65E-05	0.005360213	3.063443412
SOAE21N20	NM_016403	HSPC148	31	9	13	SS00005591	oligo	0.514665511	8.73245511	5.462205412	1.25E-05	0.004774359	3.316107401
SOAE32N8	NM_148970.1	TNFRSF25	31	13	6	Susc10002984	oligo	0.51533626	9.599008458	6.328056804	1.46E-06	0.001484108	5.300178307
SOAE46C10	NA3968	NA3968	38	19	20	SS00012676	oligo	0.518351497	7.976577096	5.146851765	2.79E-05	0.0060082	2.575800178
SOAE21G24	NM_016608	ARMCX1	46	9	17	SS00005462	oligo	0.521247743	8.274316158	4.374211989	0.000200113	0.014953012	0.744309432
SOAE18N23	NM_138477	CDAN1	43	8	17	SS00004928	oligo	0.521677235	7.743927744	4.273785211	0.000258589	0.016535989	0.506353142
SOAE41C23	NA4361	NA4361	42	17	19	SS00010688	oligo	0.522784894	7.62526032	6.225780222	1.88E-06	0.001705094	5.070337129
SOAE36N19	.	DDAH2	27	15	13	Susc10003490	oligo	0.527768995	9.07813963	4.02770695	0.0004838	0.021975977	-0.074433935
SOAE4N10	NM_198120.1	EBAG9	39	2	10	Susc10000271	oligo	0.530995374	9.814755773	4.899353991	5.23E-05	0.008284633	1.990621134
SOAE47B24	NM_182518	C1orf84	47	19	11	SS00013146	oligo	0.531765018	7.80669431	4.357118917	0.000209042	0.015180673	0.703782043
SOAE9C12	NM_007260	LYPLA2	46	4	16	SS00002012	oligo	0.536501943	7.88996006	5.424021322	1.38E-05	0.004804006	3.226864035
SOAE31P24	NM_005080	XBP1	45	13	13	SS00008645	oligo	0.541736794	7.76517877	4.697010574	8.77E-05	0.010495546	1.510597923
SOAE26F24	NM_006329	FBLN5	47	11	17	SS00007065	oligo	0.544865839	7.674842988	4.476354269	0.000154148	0.013326459	0.986651968
SOAE33O23	NA4334	NA4334	42	14	17	SS00008835	oligo	0.548880246	7.867973532	5.167928619	2.64E-05	0.005980201	2.62548929
SOAE34C22	NM_012288	TRAM2	38	14	15	SS00009237	oligo	0.549108975	8.353699172	5.25770211	2.10E-05	0.005761819	2.836823259
SOAE6C23	NM_004345	CAMP	42	3	19	SS00001163	oligo	0.552931316	7.762312481	6.235298406	1.83E-06	0.001705094	5.091783325
SOAE29N23	NM_145735	ARHGEF7	43	12	9	SS00007968	oligo	0.553059458	8.195615583	4.797012041	6.79E-05	0.009306029	1.747950349
SOAE29B24	NA4808	NA4808	47	12	15	SS00007801	oligo	0.553883693	8.484794729	4.246029259	0.00027756	0.017274315	0.440661988
SOAE19B24	NM_021257	NGB	47	8	15	SS00005141	oligo	0.558085831	6.936047965	6.672749473	6.35E-07	0.00073542	6.064534364
SOAE34B7	NA2805	NA2805	27	14	16	SS00009408	oligo	0.560032011	8.523911146	5.655353781	7.72E-06	0.003506136	3.765577169
SOAE8F24	.	PRR3	47	3	1	Susc10000619	oligo	0.560161349	9.139794382	3.627441359	0.001327305	0.03527975	-1.006793763
SOAE30N24	NM_033625	RPL34	47	12	1	SS00008253	oligo	0.561349225	8.285436398	3.676800286	0.001173048	0.033084941	-0.892960535
SOAE35M11	NA4518	NA4518	44	14	2	SS00009577	oligo	0.563888918	9.229211318	4.84623561	5.99E-05	0.008763516	1.864705244
SOAE40D12	NM_002824.4	PTMS	45	16	8	Susc10003740	oligo	0.565844587	10.04073952	4.218944829	0.000297404	0.01760532	0.376597357
SOAE25M23	NM_025165	ELL3	44	10	1	SS00006543	oligo	0.57127481	7.736655609	4.97870938	4.27E-05	0.007292324	2.178547888
SOAE13K22	NA3904	NA3904	38	6	19	SS00003205	oligo	0.571313959	7.501362823	6.831379832	4.35E-07	0.000618714	6.410728106
SOAE15M9	NM_014678	SAPS2	36	6	2	SS00003876	oligo	0.576005454	8.881051198	6.802065293	4.66E-07	0.000618714	6.34702493
SOAE19O23	NM_032286	MED10	42	8	9	SS00005035	oligo	0.5763672	7.973531676	5.741759363	6.22E-06	0.002900912	3.965506178
SOAE5O12	NM_006238	PPARD	46	2	2	SS00000944	oligo	0.577399956	9.449052082	3.506500636	0.001794074	0.04108	-1.283996873
SOAE32I12	NM_005438.2	FOSL1	48	13	8	Susc10002865	oligo	0.578158796	7.427683838	4.145847873	0.000358277	0.019016807	0.203903925
SOAE33O11	NA4335	NA4335	42	14	18	SS00008829	oligo	0.581625417	7.821958734	5.121320781	2.97E-05	0.006130763	2.51557583
SOAE45B12	NA4844	NA4844	47	18	8	SS00012380	oligo	0.585737423	9.330093756	3.85000559	0.000758715	0.026429826	-0.490749398
SOAE38M7	NA2919	NA2919	28	16	18	SS00010335	oligo	0.590828576	6.712720189	7.20049612	1.82E-07	0.000354669	7.201988682
SOAE33J12	NM_006898	HOXD3	47	14	20	SS00008983	oligo	0.592133774	8.791852623	4.233777803	0.000286368	0.017466404	0.411678054
SOAE41H10	NM_004059	CCBL1	37	17	18	SS00010895	oligo	0.606504818	7.571180978	3.423524936	0.002203349	0.045803274	-1.472621116
SOAE38I10	NA4133	NA4133	40	16	20	SS00010407	oligo	0.626772231	9.228396581	4.403089494	0.000185883	0.014323802	0.812797776
SOAE16A20	NA3276	NA3276	32	7	19	Susc10001271	oligo	0.637091231	8.994844438	4.908090513	5.12E-05	0.008253508	2.011322099
SOAE18E23	NM_001070	TUBG1	44	7	1	SS00004595	oligo	0.63831314	9.662682309	4.858345646	5.81E-05	0.00864331	1.893419411
SOAE5I12	NM_004975	KCNB1	48	2	4	SS00000908	oligo	0.63874479	7.945745583	5.83073517	4.98E-06	0.002686683	4.170583829
SOAE25B8	NM_014367	C3orf28	31	10	8	SS00006653	oligo	0.644168522	10.29309476	3.767317379	0.000934532	0.029548698	-0.683266175
SOAE41A24	NM_005049	PWP2	48	17	19	SS00010771	oligo	0.647985127	7.354740021	4.140457444	0.000363227	0.019016807	0.191182081
SOAE38E23	NA4523	NA4523	44	15	1	SS00010295	oligo	0.654222095	9.21520627	4.132477744	0.00037068	0.019099406	0.172352918
SOAE36F11	NM_004529.1	MLLT3	43	15	18	Susc10003430	oligo	0.654234427	9.121006885	4.800817898	6.73E-05	0.009289759	1.756979721
SOAE43I23	NA4558	NA4558	44	18	19	SS00011484	oligo	0.6588414	7.78043239	3.804839426	0.00085027	0.028224061	-0.596012864
SOAE41P12	NA4652	NA4652	45	17	14	SS00010944	oligo	0.667849943	7.393788113	5.761820966	5.91E-06	0.002855589	4.01181776
SOAE30F23	NM_006266	RALGDS	43	12	5	SS00008300	oligo	0.668784935	9.306216168	6.064679732	2.79E-06	0.00195616	4.705640858
SOAE29C24	NM_001406	EFNB3	46	12	15	SS00007718	oligo	0.677730673	8.953571956	5.239841448	2.50E-05	0.005918227	2.687225419
SOAE29F23	NM_002143	HPCA	43	12	13	SS00007920	oligo	0.681978104	8.005829267	5.587925555	9.14E-06	0.003848361	3.609053786
SOAE16F19	NM_004592.2	SFRS8	27	7	17	Susc10001486	oligo	0.694593763	7.849551438	4.639791247	0.000101512	0.011232005	1.374730389
SOAE42J24	NA4830	NA4830	47	17	7	SS00011294	oligo	0.715914547	8.466121912	5.060452104	3.90E-05	0.007010322	2.275204584
SOAE46A19	NA2961	NA2961	28	19	19	SS00012574	oligo	0.729622967	7.623178681	3.450284818	0.002062311	0.044318448	-1.411937771
SOAE19D10	NM_006849	PDIA2	37	8	16	SS00005146	oligo	0.753141409	8.11410362	3.69983105	0.001107226	0.032174793	-0.839718555
SOAE4P8	.	BAT3	29	2	10	Susc10000283	oligo	0.783306466	8.909682036	5.656199155	8.96E-06	0.003848361	3.629271135
SOAE33C24	NM_021088	ZNF2	46	13	3	SS00008858	oligo	0.788506515	8.286543926	4.889918699	5.36E-05	0.008402537	1.968261541
SOAE7O21	XM_114618	R3HCC1	34	3	5	SS00001614	oligo	0.797857432	7.360962094	8.717630054	6.14E-09	0.000106047	10.23166898
SOAE27K12	NM_000178	GSS	46	11	8	SS00007380	oligo	0.827497602	9.23863913	3.494429636	0.001848639	0.041711571	-1.311520314
SOAE27J11	NM_002586	PBX2	43	11	8	SS00007558	oligo	0.840506174	8.544732836	4.250335138	0.000296109	0.01760532	0.400068111
SOAE12J20	NA3175	NA3175	31	5	7	Susc10001029	oligo	0.866935595	8.656537638	4.255787882	0.000270737	0.016993425	0.463753888
SOAE4M10	NA4093	NA4093	40	2	10	Susc10000175	oligo	0.936554593	8.956544168	5.249893434	2.15E-05	0.005785152	2.818461832
SOAE8O7	NM_001295.2	CCR1	26	4	18	Susc10000476	oligo	0.978427746	8.865609386	5.914592025	4.04E-06	0.002326536	4.363085244
SOAE27F12	NM_032434	ZNF512	47	11	10	SS00007439	oligo	1.010390491	8.911082506	3.625420295	0.001334027	0.035371195	-1.011446597
SOAE31F8	NM_002355	M6PR	31	13	18	SS00008577	oligo	1.051459721	8.696304587	7.809912908	4.50E-08	0.000170364	8.462722603
SOAE42O12	NM_198501	SMTNL2	46	17	6	SS00011229	oligo	1.072093161	8.898567003	8.330641693	1.42E-08	0.000122261	9.493556937
SOAE34C24	NM_012110	CHIC2	46	14	15	SS00009238	oligo	1.396195122	9.63336879	7.735240998	5.33E-08	0.000170364	8.311371511
