# Supplementary material for: The peripheral blood transcriptome reflects variations in immunity traits in swine: towards the identification of biomarkers
Source: BMC Genomics. 2013 Dec 17;14:894. doi: 10.1186/1471-2164-14-894 (PMC3878494; doi:10.1186/1471-2164-14-894)
Supplement: Additional file 6 — Significance of the biological functions detected in animals with contrasted levels of IL2 and IL10 production, PHAG activity and CD4 - /CD8 + cell counts. [file 1471-2164-14-894-S6.xls]

## Sheet: IL2_functions_pvalue.xls
		IL2		IL10		PHAG		CD4-/CD8+
Category	Regulation	Pvalue	N	Pvalue	N	Pvalue	N	Pvalue	N
Amino Acid Metabolism	Down	0.00143	2	1	0	6.86e-09	22	1	0
Amino Acid Metabolism	Up	0.00177	6	1	0	1	0	0.00108	1
Carbohydrate Metabolism	Down	1	0	0.00325	15	1	0	0.00188	2
Carbohydrate Metabolism	Up	0.00417	11	0.00188	6	5.56e-06	42	0.00161	2
Cell Death and Survival	Down	6.36e-11	146	2.06e-06	128	4.46e-17	197	3.42e-06	12
Cell Death and Survival	Up	2.07e-12	121	1.07e-08	73	9.22e-16	241	9.19e-09	6
Cell Morphology	Down	4.57e-05	84	0.000256	78	1.5e-19	113	0.000571	10
Cell Morphology	Up	0.000179	61	1.02e-06	42	1.15e-13	197	0.000206	5
Cell Signaling	Down	1.52e-05	40	1	0	2.01e-09	92	0.0113	4
Cell Signaling	Up	0.003	14	0.000521	25	4.47e-05	14	0.000331	3
Cell-mediated Immune Response	Down	0.000485	20	0.00533	7	3.69e-20	80	9.51e-05	2
Cell-mediated Immune Response	Up	1	0	4.19e-05	22	1	0	3.53e-06	5
Cell-To-Cell Signaling and Interaction	Down	1.34e-05	64	0.000256	74	7.61e-20	135	9.51e-05	9
Cell-To-Cell Signaling and Interaction	Up	0.000174	53	1.32e-06	40	4.41e-13	149	6.45e-07	7
Cellular Assembly and Organization	Down	2.92e-06	88	9.09e-05	81	6.65e-07	95	0.000571	8
Cellular Assembly and Organization	Up	0.000778	22	5.05e-05	25	1.41e-06	145	4.79e-05	4
Cellular Compromise	Down	0.00143	22	0.000559	19	1	0	3.44e-05	7
Cellular Compromise	Up	0.00182	18	1	0	1.44e-06	10	2.3e-05	5
Cellular Development	Down	3.78e-06	122	8.71e-06	97	5.93e-27	193	0.00188	14
Cellular Development	Up	4.5e-06	62	3e-07	62	4.08e-13	223	0.000538	3
Cellular Function and Maintenance	Down	8.03e-06	101	9.09e-05	98	3.93e-23	177	0.00174	6
Cellular Function and Maintenance	Up	0.00182	52	7.42e-07	46	1.41e-06	173	4.79e-05	6
Cellular Growth and Proliferation	Down	2.18e-11	146	1.08e-06	138	5.93e-27	210	0.00188	7
Cellular Growth and Proliferation	Up	4.5e-06	103	9.09e-07	70	2.35e-15	256	0.000102	5
Cellular Movement	Down	2.99e-07	96	3.86e-06	93	4.93e-20	140	7.53e-05	7
Cellular Movement	Up	1.29e-05	67	5.97e-08	46	1.48e-20	184	2.61e-07	7
Energy Production	Down	0.00177	5	1	0	1	0	0.00564	1
Energy Production	Up	0.00417	4	0.000704	7	8.78e-05	20	0.00161	1
Free Radical Scavenging	Down	1	0	1	0	1.25e-07	34	0.00622	3
Free Radical Scavenging	Up	1	0	0.000144	14	2.82e-06	40	1.4e-05	4
Gene Expression	Down	9.7e-05	87	1	0	7.91e-10	138	2.05e-05	5
Gene Expression	Up	1	0	0.000305	39	4.47e-06	47	0.000538	3
Humoral Immune Response	Down	0.00224	18	0.00325	4	5.04e-19	82	0.00188	2
Humoral Immune Response	Up	1	0	1.41e-05	23	0.000277	8	0.00698	4
Immune Cell Trafficking	Down	2.98e-06	48	8.39e-05	53	4.93e-20	109	0.00167	5
Immune Cell Trafficking	Up	0.000865	32	5.97e-08	37	9.16e-13	98	2.61e-07	6
Immunological Disease	Down	1.54e-05	67	0.00485	49	6.6e-12	120	0.000637	3
Immunological Disease	Up	0.00131	14	1.08e-05	17	2.1e-05	93	5.88e-05	6
Infectious Disease	Down	4.15e-09	85	1	0	1.71e-12	130	0.000637	11
Infectious Disease	Up	0.000302	18	2.19e-10	53	4.02e-05	47	0.000844	5
Inflammatory Disease	Down	1.75e-05	59	0.00533	17	2.68e-09	113	0.00188	4
Inflammatory Disease	Up	1	0	1.08e-05	10	5.57e-09	101	2.65e-05	6
Inflammatory Response	Down	1.34e-05	56	0.000256	64	7.61e-20	140	3.44e-05	7
Inflammatory Response	Up	0.000727	30	1.32e-06	41	3.78e-12	130	5.42e-07	7
Lipid Metabolism	Down	0.00081	8	5.06e-05	53	0.07	0	0.00188	6
Lipid Metabolism	Up	0.000483	30	0.000435	21	1.43e-11	115	0.000125	5
Molecular Transport	Down	1	0	5.06e-05	58	6.86e-06	43	0.00188	7
Molecular Transport	Up	0.00177	61	0.000365	26	1.43e-11	100	0.000271	4
Nucleic Acid Metabolism	Down	4e-05	11	0.00247	25	9.15e-05	3	0.00564	1
Nucleic Acid Metabolism	Up	0.000302	3	0.000704	13	6.43e-05	12	0.00161	1
Post-Translational Modification	Down	4.65e-07	57	0.00484	7	6.86e-09	57	0.00751	1
Post-Translational Modification	Up	0.0124	3	6.38e-06	28	4.48e-08	86	0.00161	3
Protein Degradation	Down	5.67e-05	26	1	0	0.97	0	1	0
Protein Degradation	Up	1	0	0.000637	14	4.48e-08	44	0.00192	3
Protein Synthesis	Down	1.87e-09	57	1	0	1.4e-11	67	0.00308	2
Protein Synthesis	Up	0.00459	13	0.000202	31	4.48e-08	65	0.00192	4
Protein Trafficking	Down	0.0095	7	1	0	1	0	1	0
Protein Trafficking	Up	1	0	0.00633	2	0.000118	6	1	0
Small Molecule Biochemistry	Down	4e-05	38	5.06e-05	76	6.86e-09	25	0.00188	9
Small Molecule Biochemistry	Up	0.000302	47	0.000435	37	1.43e-11	132	0.000125	5
Vitamin and Mineral Metabolism	Down	0.00687	2	0.00761	15	6.86e-06	40	0.0136	3
Vitamin and Mineral Metabolism	Up	0.000483	22	0.0061	8	4.47e-05	14	0.67	0
