# Supplementary material for: The peripheral blood transcriptome reflects variations in immunity traits in swine: towards the identification of biomarkers
Source: BMC Genomics. 2013 Dec 17;14:894. doi: 10.1186/1471-2164-14-894 (PMC3878494; doi:10.1186/1471-2164-14-894)
Supplement: Additional file 7 — Differentially canonical pathways in animals with contrasted in vitro production levels of IL2. [file 1471-2164-14-894-S7.txt]

Category	Regulation	 -log(p-value)	Ratio	N																																								1
14-3-3-mediated Signaling	Down	1.35	0.04	5																																								1
4-1BB Signaling in T Lymphocytes	Down	1.30	0.06	2																																								1
Amyloid Processing	Up	3.16	0.13	7																																								1
B Cell Development	Up	1.56	0.09	4																																								1
Calcium Signaling	Up	2.77	0.05	11																																								1
Calcium Signaling	Down	2.46	0.04	9																																								1
Caveolar-mediated Endocytosis Signaling	Up	3.70	0.09	8																																								1
CDK5 Signaling	Up	3.18	0.09	8																																								1
Complement System	Down	1.30	0.06	2																																								1
EIF2 Signaling	Up	12.10	0.13	27																																								1
ERK5 Signaling	Down	1.37	0.05	3																																								1
FAK Signaling	Up	3.28	0.09	9																																								1
Granzyme A Signaling	Up	1.28	0.15	3																																								1
IL-1 Signaling	Up	3.08	0.08	8																																								1
Induction of Apoptosis by HIV1	Down	1.38	0.05	3																																								1
Intrinsic Prothrombin Activation Pathway	Down	1.95	0.09	3																																								1
JAK/Stat Signaling	Down	1.53	0.06	4																																								1
LPS/IL-1 Mediated Inhibition of RXR Function	Down	2.79	0.05	11																																								1
Mechanisms of Viral Exit from Host Cells	Up	1.94	0.09	4																																								1
Melanocyte Development and Pigmentation Signaling	Up	2.60	0.08	7																																								1
Mitotic Roles of Polo-Like Kinase	Up	3.34	0.10	7																																								1
mTOR Signaling	Up	4.41	0.08	16																																								1
p38 MAPK Signaling	Up	1.42	0.05	6																																								1
PI3K/AKT Signaling	Up	4.12	0.08	11																																								1
PPAR Signaling	Up	2.96	0.08	8																																								1
RAN Signaling	Up	2.32	0.13	3																																								1
Regulation of Actin-based Motility by Rho	Up	2.85	0.08	7																																								1
Regulation of eIF4 and p70S6K Signaling	Up	8.10	0.11	19																																								1
Tight Junction Signaling	Up	4.77	0.08	13																																								1
TREM1 Signaling	Down	2.44	0.07	5																																								1
