# Supplementary material for: The peripheral blood transcriptome reflects variations in immunity traits in swine: towards the identification of biomarkers
Source: BMC Genomics. 2013 Dec 17;14:894. doi: 10.1186/1471-2164-14-894 (PMC3878494; doi:10.1186/1471-2164-14-894)
Supplement: Additional file 8 — Differentially expressed genes in animals with contrasted in vitro production levels of IL10. [file 1471-2164-14-894-S8.txt]

ID	HUMAN_GENEBANKACC of Diff_genes__fdr.txt	HUMAN_GENENAME of Diff_genes__fdr.txt	Block	Row	Column	Name	Status	logFC	AveExpr	t	P.Value	adj.P.Val	B
SOAE35H12	NM_001004456	OR1M1	45	14	6	SS00009731	oligo	-1.410346649	9.043365465	-6.063552777	3.42E-06	0.003256365	4.516283206
SOAE8O7	NM_001295.2	CCR1	26	4	18	Susc10000476	oligo	-1.230807077	9.295514817	-5.038682122	4.18E-05	0.009291398	2.211547054
SOAE4N17	.	UCN	19	2	9	Susc10000373	oligo	-1.123579486	10.42421913	-4.140667692	0.000393446	0.022196286	0.139663303
SOAE16I12	NM_000715.3	C4BPA	48	7	16	Susc10001315	oligo	-1.053673943	8.34878276	-4.327989461	0.000246457	0.019485972	0.571948773
SOAE31E24	NM_002657	PLAGL2	48	13	17	SS00008490	oligo	-0.98450408	7.922625559	-7.020047897	3.64E-07	0.001258302	6.549997677
SOAE26N12	NM_006612	KIF1C	47	11	14	SS00007107	oligo	-0.92822083	9.566976844	-3.775757302	0.000974227	0.032977423	-0.696514296
SOAE46A9	NA3763	NA3763	36	19	20	SS00012569	oligo	-0.925231168	7.88187352	-6.647773652	8.60E-07	0.001615314	5.774169869
SOAE42O12	NM_198501	SMTNL2	46	17	6	SS00011229	oligo	-0.924138802	10.34464477	-5.717085209	7.89E-06	0.004377844	3.749289893
SOAE26F12	NM_002373	MAP1A	47	11	18	SS00007059	oligo	-0.921214957	9.046463014	-4.862095724	6.49E-05	0.010717497	1.805610513
SOAE31M4	NM_152491	FLJ32569	16	13	14	SS00008528	oligo	-0.89924895	9.481997012	-4.780406616	7.96E-05	0.011722964	1.617322317
SOAE32J8	NM_001039966.1	GPR30	31	13	8	Susc10002959	oligo	-0.893926208	8.380653908	-7.116108147	2.93E-07	0.001258302	6.746761857
SOAE40N11	NM_017442.2	TLR9	43	16	2	Susc10003625	oligo	-0.877322271	7.644428171	-4.121412914	0.000412801	0.023136438	0.095308647
SOAE31F8	NM_002355	M6PR	31	13	18	SS00008577	oligo	-0.875787838	9.016913458	-5.742947642	7.41E-06	0.004377844	3.807029426
SOAE34B11	NM_001007271	DUSP13	43	14	16	SS00009410	oligo	-0.869813769	8.02679237	-4.32678329	0.000247201	0.019485972	0.569161919
SOAE7O21	XM_114618	R3HCC1	34	3	5	SS00001614	oligo	-0.865429056	7.810423353	-4.897512728	5.94E-05	0.010241954	1.887155711
SOAE37O4	NM_004716	PCSK7	14	15	6	SS00010060	oligo	-0.849633054	8.82985903	-4.885423174	6.13E-05	0.010368331	1.859326894
SOAE24F11	NM_000892.3	KLKB1	43	10	14	Susc10002258	oligo	-0.848419781	7.898545344	-5.705526484	8.12E-06	0.004377844	3.723460265
SOAE35M22	NM_004139	LBP	40	14	1	SS00009677	oligo	-0.84801968	7.616233884	-7.247405499	2.18E-07	0.001258302	7.013382579
SOAE42C10	NM_014611	MDN1	38	17	12	SS00011156	oligo	-0.843735379	7.817989588	-4.348752046	0.000233994	0.018964538	0.619925166
SOAE15P6	NM_007171	POMT1	21	6	2	SS00004076	oligo	-0.84105563	10.29099732	-3.882719705	0.000747528	0.029598479	-0.452569335
SOAE3J24	NM_005072	SLC12A4	47	2	19	SS00000629	oligo	-0.836152007	8.689583064	-3.513136319	0.001858034	0.04628461	-1.28951416
SOAE16O24	NM_181291.1	WDR20	46	7	13	Susc10001357	oligo	-0.832969583	9.327936438	-3.753553324	0.00102917	0.033648799	-0.747000606
SOAE17M12	NM_012265	RHBDD3	48	7	6	SS00004352	oligo	-0.830605567	9.476885509	-3.880559829	0.000751544	0.029688551	-0.457506499
SOAE13M24	NM_005468	NAALADL1	48	6	17	SS00003218	oligo	-0.827689168	8.886604205	-6.027716157	3.73E-06	0.003256365	4.43762876
SOAE41O10	NA3942	NA3942	38	17	14	SS00010848	oligo	-0.820088051	7.788016099	-6.827351055	5.67E-07	0.001615314	6.151019712
SOAE30A24	NM_002918	RFX1	48	12	7	SS00008086	oligo	-0.819260566	8.710663543	-5.752705574	7.24E-06	0.004377844	3.828795167
SOAE37A19	NM_001850	COL8A1	28	15	11	SS00009889	oligo	-0.818879817	7.642529312	-4.264437836	0.000288869	0.020198268	0.425160095
SOAE8J3	NM_000383.1	AIRE	11	4	20	Susc10000730	oligo	-0.812524741	10.69485926	-3.979021221	0.000588505	0.026525748	-0.232026348
SOAE32B20	NM_012387.1	PADI4	31	13	11	Susc10002916	oligo	-0.801796758	8.088491772	-5.654070036	9.20E-06	0.004670283	3.608295986
SOAE22O7	NM_145309	LRRC51	26	9	6	SS00005787	oligo	-0.800870606	8.758352631	-4.843360009	6.80E-05	0.010874059	1.762450012
SOAE37H9	NM_000391	TPP1	33	15	10	SS00010205	oligo	-0.7954988	10.15247008	-3.510157469	0.001871604	0.046555465	-1.296182084
SOAE27G11	NM_024909	C6orf134	42	11	10	SS00007261	oligo	-0.7924465	10.0945204	-3.925563855	0.000672118	0.027972369	-0.354547066
SOAE25M12	NM_017769	KIAA1333	48	10	2	SS00006632	oligo	-0.791579047	7.530225888	-6.075759208	3.32E-06	0.003256365	4.543036599
SOAE4I11	NM_000778.2	CYP4A11	44	2	12	Susc10000055	oligo	-0.786133903	9.089234809	-4.447219891	0.000182941	0.016979057	0.84753937
SOAE37D10	NM_020753	CASKIN2	37	15	12	SS00010086	oligo	-0.783581369	7.569010057	-5.276304881	2.32E-05	0.007153757	2.754684662
SOAE14A21	NM_013434	KCNIP3	36	6	15	SS00003430	oligo	-0.776469139	8.594957579	-5.527095821	1.25E-05	0.005780271	3.322918176
SOAE44J7	NM_001539	DNAJA1	27	18	12	SS00012141	oligo	-0.771988197	8.344268343	-3.906207661	0.000705207	0.028848305	-0.398851828
SOAE17N24	NM_005141	FGB	47	7	5	SS00004453	oligo	-0.769144205	8.713164697	-4.205443227	0.000334721	0.021141645	0.289004389
SOAE42L4	NA1448	NA1448	13	17	8	SS00011296	oligo	-0.755514721	9.983295531	-4.232925271	0.000312523	0.020911191	0.352416258
SOAE13K22	NA3904	NA3904	38	6	19	SS00003205	oligo	-0.753325093	8.123294762	-7.449874151	1.38E-07	0.001258302	7.419216966
SOAE35D24	NM_000219	KCNE1	45	14	7	SS00009713	oligo	-0.751939958	8.332505046	-4.202978634	0.000336787	0.021141645	0.283318986
SOAE31M12	NM_002396	ME2	48	13	14	SS00008532	oligo	-0.749375549	7.796417841	-4.699306177	9.74E-05	0.01274365	1.430154863
SOAE42K24	NM_001001977	ATP5E	46	17	7	SS00011211	oligo	-0.747457001	11.40663177	-4.225885357	0.000318066	0.020995931	0.336169798
SOAE44N19	NM_031905	ARMC10	27	18	9	SS00012171	oligo	-0.744980269	9.36515206	-5.129774912	3.34E-05	0.008354379	2.420233894
SOAE13J22	NM_020742	NLGN4X	39	6	19	SS00003288	oligo	-0.742032265	8.620175333	-5.334507523	2.01E-05	0.006496804	2.887058446
SOAE37C20	NM_000080	CHRNE	30	15	11	SS00009996	oligo	-0.731900953	9.660161958	-4.098355333	0.000437228	0.023684449	0.042219382
SOAE17B11	NM_004462	FDFT1	43	7	12	SS00004470	oligo	-0.719754049	9.206835415	-6.611367996	9.36E-07	0.001615314	5.697190113
SOAE2A11	NM_003118	SPARC	44	1	12	SS00000005	oligo	-0.715837897	9.9703826	-3.956718533	0.000622057	0.026712867	-0.283170361
SOAE35G8	NM_198491	FAM92B	30	14	6	SS00009634	oligo	-0.713545566	10.36916649	-4.1511564	0.000383285	0.021861281	0.163832418
SOAE26C21	NM_032236	USP48	34	11	19	SS00006862	oligo	-0.704384365	8.620228838	-4.217573746	0.000324736	0.020995931	0.316990838
SOAE18I23	NM_016291	IHPK2	44	8	19	SS00004619	oligo	-0.703739604	8.891927626	-5.068117949	3.89E-05	0.009074762	2.27904149
SOAE13B22	NM_013304	ZDHHC1	39	5	3	SS00003240	oligo	-0.698801573	7.798293256	-7.238625662	2.22E-07	0.001258302	6.995637822
SOAE11J24	NA4796	NA4796	47	5	15	SS00002909	oligo	-0.698333527	7.707801302	-3.959206466	0.000618222	0.026712867	-0.277467009
SOAE41C9	NM_000062	SERPING1	34	17	20	SS00010681	oligo	-0.697933621	9.420096431	-4.617535182	0.000119521	0.014259602	1.241262037
SOAE44F20	NA3231	NA3231	31	18	13	SS00012028	oligo	-0.691292332	7.57929018	-4.781378782	7.94E-05	0.011722964	1.619564617
SOAE36F11	NM_004529.1	MLLT3	43	15	18	Susc10003430	oligo	-0.690941041	9.635906079	-5.343736474	1.97E-05	0.006496804	2.908022017
SOAE26J23	NM_012090	MACF1	43	11	15	SS00007184	oligo	-0.689664671	8.939801306	-4.254476305	0.000296147	0.020287229	0.402161394
SOAE38C11	NA4339	NA4339	42	15	4	SS00010277	oligo	-0.689127057	7.492734813	-5.4673592	1.45E-05	0.00599607	3.188096262
SOAE33M12	NM_000689	ALDH1A1	48	14	18	SS00008912	oligo	-0.688166439	7.814828434	-3.77495527	0.000976161	0.032977423	-0.698338891
SOAE34B23	NM_031991	PTBP1	43	14	15	SS00009416	oligo	-0.685361967	8.671951508	-4.85924031	6.54E-05	0.010717497	1.799033632
SOAE5B22	NA3989	NA3989	39	2	7	SS00000960	oligo	-0.682440305	9.010848084	-5.85674462	5.62E-06	0.004126774	4.060183585
SOAE46C10	NA3968	NA3968	38	19	20	SS00012676	oligo	-0.678824796	9.334693846	-5.264641928	2.39E-05	0.007153757	2.728125165
SOAE21J22	NM_138644	CABYR	39	9	15	SS00005568	oligo	-0.678666105	8.442889877	-3.856272896	0.00079819	0.030777689	-0.512992645
SOAE15L5	NM_002391	MDK	17	6	4	SS00004147	oligo	-0.677454695	9.426201203	-4.031439356	0.000516542	0.025405219	-0.111677846
SOAE41D18	NM_016083	CNR1	21	17	19	SS00010875	oligo	-0.669486015	10.02934866	-3.717523954	0.001190773	0.036953308	-0.862518374
SOAE8L16	NM_000093.3	COL5A1	13	4	19	Susc10000651	oligo	-0.66786767	9.554123792	-3.455437256	0.00213882	0.049524108	-1.418400748
SOAE22O17	NM_032806	C3orf39	18	9	5	SS00005792	oligo	-0.667304913	9.027464464	-4.05839346	0.000483008	0.024676403	-0.049720298
SOAE46H5	NA1884	NA1884	17	19	18	SS00012888	oligo	-0.666980206	7.995051057	-3.835613037	0.000840112	0.031256166	-0.560147289
SOAE9C17	NM_015644	TTLL3	18	4	15	SS00001920	oligo	-0.666129312	10.44684428	-3.521064964	0.001822382	0.045943848	-1.271759365
SOAE19B11	NM_032799	ZDHHC12	43	8	16	SS00005230	oligo	-0.660636198	8.271789899	-6.105021333	3.10E-06	0.003256365	4.607093768
SOAE44L8	NA3045	NA3045	29	18	12	SS00012058	oligo	-0.655235434	10.10098588	-4.461878931	0.000176358	0.016546034	0.881431289
SOAE41M24	NM_021202	TP53INP2	48	17	13	SS00010843	oligo	-0.651050765	7.04990484	-5.455894858	1.49E-05	0.00599607	3.162182532
SOAE41I12	NM_003730	RNASET2	48	17	16	SS00010813	oligo	-0.649381979	8.158245835	-5.092714924	3.66E-05	0.008774792	2.33539818
SOAE43K19	NM_198968	DZIP1	26	18	19	SS00011494	oligo	-0.646898553	7.308940014	-5.168499178	3.03E-05	0.008311633	2.508777151
SOAE6K10	NM_025233	COASY	38	3	16	SS00001299	oligo	-0.645414009	9.7420027	-6.4791806	1.28E-06	0.002000979	5.416064013
SOAE26N23	NM_020312	COQ9	43	11	13	SS00007208	oligo	-0.645248838	7.619170417	-4.589252125	0.000128272	0.014309918	1.175897484
SOAE38M9	NA3723	NA3723	36	16	18	SS00010336	oligo	-0.638389431	8.041708862	-4.152996719	0.00038153	0.021861281	0.168073604
SOAE45B19	NM_031899	GORASP1	27	18	7	SS00012479	oligo	-0.637788142	7.381231012	-4.999349209	4.61E-05	0.009329058	2.121276418
SOAE24E24	.	SKIV2L	48	10	13	Susc10002064	oligo	-0.634229014	9.790154688	-3.980899802	0.000585762	0.026525748	-0.227716689
SOAE6A23	NM_001677	ATP1B1	44	3	19	SS00001151	oligo	-0.632900261	7.981344541	-4.817418531	7.26E-05	0.011493938	1.702665504
SOAE9C24	NM_006715	MAN2C1	46	4	15	SS00002018	oligo	-0.631575645	9.170419255	-3.449634857	0.00216925	0.049690587	-1.43132987
SOAE28M23	NM_001322.2	CST2	44	12	17	Susc10002411	oligo	-0.631178032	9.186408562	-5.457040644	1.49E-05	0.00599607	3.164773001
SOAE4B8	.	CCHCR1	31	2	16	Susc10000197	oligo	-0.628987958	8.697412037	-6.12086398	2.98E-06	0.003256365	4.64172842
SOAE41E18	NM_000412	HRG	24	17	17	SS00010792	oligo	-0.623742164	8.915393324	-4.097958154	0.000437661	0.023684449	0.041305144
SOAE18J12	NM_001892	CSNK1A1	47	8	20	SS00004803	oligo	-0.622407511	8.649787968	-3.636599302	0.001372924	0.040239023	-1.011926195
SOAE7H21	NM_152911	PAOX	33	3	9	SS00001851	oligo	-0.617955579	9.830790855	-4.927229406	5.52E-05	0.010105592	1.955530037
SOAE4C8	NM_020313.2	CIAPIN1	30	2	16	Susc10000113	oligo	-0.616458774	11.4346068	-3.868222116	0.000774893	0.030234884	-0.485700357
SOAE36E6	NM_002999.2	SDC4	24	15	18	Susc10003228	oligo	-0.613658959	8.001506836	-3.698024113	0.001180286	0.036778472	-0.873003981
SOAE29K12	NM_000358	TGFBI	46	12	12	SS00007760	oligo	-0.613155771	8.771079887	-4.080395594	0.000457244	0.023992085	0.000888083
SOAE10I11	NM_016102	TRIM17	44	4	4	SS00002333	oligo	-0.612790709	8.626537463	-3.529852896	0.001783649	0.045616491	-1.252068315
SOAE14H23	NM_002178	IGFBP6	41	6	13	SS00003752	oligo	-0.605184223	8.605691525	-3.530032612	0.001782865	0.045616491	-1.251665497
SOAE6E24	NM_033278	TRIM3	48	3	17	SS00001270	oligo	-0.604965893	8.607904064	-4.794496659	7.68E-05	0.011722964	1.649817636
SOAE32L6	NM_001711.3	BGN	21	13	8	Susc10002970	oligo	-0.604885628	8.72132225	-4.590383765	0.00012791	0.014309918	1.17851303
SOAE38D20	NA3012	NA3012	29	15	3	SS00010471	oligo	-0.603598569	7.125117367	-6.638498966	8.78E-07	0.001615314	5.75457696
SOAE35P13	NM_005913	MC5R	1	14	1	SS00009875	oligo	-0.601937813	8.273478043	-3.676748678	0.001314441	0.039190322	-0.94477237
SOAE35C15	NM_005806	OLIG2	10	14	7	SS00009519	oligo	-0.601855183	7.670029046	-5.989253058	4.09E-06	0.003358733	4.353029393
SOAE5B10	NM_001524	HCRT	39	2	8	SS00000954	oligo	-0.600412976	9.076722409	-4.012549796	0.00054141	0.025648275	-0.155069352
SOAE40K22	NM_147157.1	OPRS1	38	16	3	Susc10003693	oligo	-0.598840437	9.584605954	-5.00673214	4.53E-05	0.009329058	2.138227546
SOAE18M21	NM_003610	RAE1	36	8	17	SS00004642	oligo	-0.598079297	8.596677828	-5.708850014	8.05E-06	0.004377844	3.730888681
SOAE41A8	NM_000850	GSTM4	32	17	20	SS00010763	oligo	-0.597935353	8.852158673	-3.840018427	0.000830995	0.031242441	-0.550095865
SOAE19N24	NM_152988	SPPL2B	47	8	9	SS00005213	oligo	-0.592159616	8.754073553	-5.848478874	5.74E-06	0.004126774	4.041846177
SOAE11G10	NM_004463	FGD1	38	5	18	SS00002795	oligo	-0.591343586	8.506447731	-4.917753319	5.65E-05	0.010105592	1.933731519
SOAE28J12	NM_007128.2	VPREB1	47	12	20	Susc10002574	oligo	-0.589858181	8.389132948	-3.516272381	0.001843851	0.046064267	-1.282492744
SOAE42N11	NA4448	NA4448	43	17	6	SS00011407	oligo	-0.588563049	6.779127834	-4.102323599	0.000432924	0.023684449	0.051354126
SOAE25H24	NM_022488	ATG3	45	10	5	SS00006697	oligo	-0.586280462	8.827146145	-3.657193383	0.001305125	0.039046268	-0.965405746
SOAE36F12	NM_006994.3	BTN3A3	47	15	18	Susc10003331	oligo	-0.586036196	7.577399143	-3.547155818	0.001709725	0.044902514	-1.213261372
SOAE27E15	NM_001530	HIF1A	12	11	9	SS00007251	oligo	-0.584721296	8.997816513	-4.512950386	0.000155221	0.015762264	0.999510561
SOAE28E8	NM_004525.1	LRP2	32	11	2	Susc10002452	oligo	-0.583201688	7.516683423	-6.133976654	2.89E-06	0.003256365	4.670370205
SOAE12I21	NM_001964.2	EGR1	36	5	7	Susc10000837	oligo	-0.582316514	8.669747966	-4.182896656	0.000354099	0.021470757	0.237002309
SOAE16M24	NM_003880.2	WISP3	48	7	13	Susc10001345	oligo	-0.579320235	6.905501635	-4.793571241	7.70E-05	0.011722964	1.647683605
SOAE38H12	NA4623	NA4623	45	15	2	SS00010491	oligo	-0.578888203	8.009731317	-4.003088888	0.000554307	0.025827627	-0.176792869
SOAE19I18	NM_015136	STAB1	24	8	11	SS00005091	oligo	-0.575494987	8.843726356	-3.813511927	0.000887367	0.031867129	-0.610543684
SOAE8D20	NM_005025.2	SERPINI1	29	3	3	Susc10000603	oligo	-0.575062589	7.78358035	-4.019260605	0.000532442	0.025646675	-0.139656639
SOAE38A12	NM_033419	PERLD1	48	15	4	SS00010360	oligo	-0.571215464	8.059869874	-4.482508142	0.000167494	0.016260772	0.929127098
SOAE17D19	NM_005764	PDZK1IP1	25	7	11	SS00004486	oligo	-0.57088146	9.270667163	-3.901896828	0.000712793	0.028960153	-0.408714521
SOAE23E8	NM_153342	TMEM150	32	9	2	SS00006202	oligo	-0.570059047	10.5873019	-5.364558788	1.87E-05	0.006496804	2.955292695
SOAE3I7	NM_005733	KIF20A	28	2	20	SS00000431	oligo	-0.569778873	7.961655671	-3.730753087	0.001088763	0.035161928	-0.798782841
SOAE26E11	NM_007361	NID2	44	11	18	SS00006869	oligo	-0.568049884	7.983117103	-5.143460496	3.23E-05	0.008315271	2.451538247
SOAE42N23	NA4447	NA4447	43	17	5	SS00011413	oligo	-0.566475798	8.176739993	-5.522621469	1.27E-05	0.005780271	3.312831955
SOAE38I2	NA919	NA919	8	16	20	SS00010403	oligo	-0.566115478	7.919053314	-4.058275397	0.00048315	0.024676403	-0.049991783
SOAE29A12	NA4892	NA4892	48	12	16	SS00007700	oligo	-0.565480554	7.18459188	-5.521205474	1.27E-05	0.005780271	3.309639563
SOAE18M23	NM_001005355	PRR13	44	8	17	SS00004643	oligo	-0.563717746	8.881969535	-3.930184428	0.000664449	0.027775404	-0.343966204
SOAE10E18	NM_004239	TRIP11	24	4	5	SS00002407	oligo	-0.561864934	8.485991523	-4.60154589	0.000124392	0.014309918	1.204310939
SOAE41N23	NM_001007595	NLF2	43	17	13	SS00011033	oligo	-0.561274922	6.695631456	-3.838409029	0.000834314	0.031242441	-0.553768126
SOAE9G7	NM_058004	PIK4CA	26	4	14	SS00001939	oligo	-0.559008931	8.276912803	-3.477994318	0.002024432	0.048404114	-1.368081676
SOAE40K23	NM_030955.2	ADAMTS12	42	16	3	Susc10003587	oligo	-0.558912371	7.751905791	-3.882718054	0.000747531	0.029598479	-0.452573111
SOAE26F23	NM_005347	HSPA5	43	11	17	SS00007160	oligo	-0.555952322	9.730983329	-4.721020506	9.23E-05	0.012607085	1.48028797
SOAE29J17	NA2011	NA2011	19	12	11	SS00007941	oligo	-0.555809962	9.306090792	-3.951994324	0.000629404	0.026961282	-0.29399881
SOAE19A11	NM_006925	SFRS5	44	8	16	SS00004945	oligo	-0.554938264	9.458619751	-5.1461315	3.21E-05	0.008315271	2.457646351
SOAE26F24	NM_006329	FBLN5	47	11	17	SS00007065	oligo	-0.554759588	8.366096342	-4.911801344	5.74E-05	0.010105592	1.920037465
SOAE36I10	XM_290540	MUC6	40	15	16	Susc10003255	oligo	-0.553722954	7.767614222	-3.972486266	0.000598146	0.026692432	-0.247016129
SOAE13I24	NM_012469	PRPF6	48	6	19	SS00003194	oligo	-0.54763228	9.749111328	-4.717015764	9.32E-05	0.012607085	1.471042996
SOAE34K17	NA1929	NA1929	18	14	11	SS00009188	oligo	-0.545241761	7.472005465	-4.219533048	0.000323151	0.020995931	0.321511682
SOAE42A9	NA3732	NA3732	36	17	12	SS00011049	oligo	-0.544247001	8.076453196	-4.41866242	0.000196478	0.017398511	0.781517107
SOAE10N12	NM_152264	SLC39A13	47	4	2	SS00002547	oligo	-0.544237169	10.8381518	-5.216546004	2.69E-05	0.007749242	2.618483965
SOAE14J11	NM_139247	ADCY4	43	6	12	SS00003758	oligo	-0.543287419	6.934074812	-4.761964647	8.33E-05	0.011889668	1.574779634
SOAE41B24	NM_015993	PLLP	47	17	19	SS00010866	oligo	-0.543118205	8.059107953	-4.278802484	0.000278687	0.020129583	0.458329688
SOAE26J1	NM_025146	NAT13	3	11	16	SS00007173	oligo	-0.54072493	6.947101378	-4.4798567	0.000168608	0.016260772	0.92299681
SOAE23E18	NM_019594	LRRC8A	24	9	1	SS00006207	oligo	-0.53981497	8.58322642	-3.504824959	0.001896138	0.046895456	-1.308114806
SOAE6M8	NM_000089	COL1A2	32	3	14	SS00001310	oligo	-0.539214791	9.45405966	-3.700428652	0.001173312	0.036693623	-0.867555648
SOAE16I8	NM_018643.2	TREM1	32	7	16	Susc10001313	oligo	-0.538697917	10.03074214	-5.025622089	4.32E-05	0.009329058	2.181584029
SOAE20I12	NM_213633	PSG4	48	8	4	Susc10001697	oligo	-0.537225311	8.017922617	-5.330658588	2.03E-05	0.006496804	2.87831342
SOAE8I24	.	EHMT2	48	4	19	Susc10000545	oligo	-0.534201166	7.44307942	-4.996467812	4.65E-05	0.009329058	2.114659904
SOAE14L21	NM_017481	UBQLN3	33	6	11	SS00003775	oligo	-0.53415512	8.317304676	-3.812422912	0.000889762	0.031867129	-0.613025614
SOAE21A3	NM_000895	LTA4H	12	9	20	SS00005321	oligo	-0.530237759	8.04621168	-3.785317105	0.000951472	0.032717391	-0.674760512
SOAE36E21	.	RNF5	36	15	17	Susc10003136	oligo	-0.529855502	8.308169157	-4.422461896	0.000194621	0.017398511	0.790300833
SOAE37O17	NM_005091	PGLYRP1	18	15	5	SS00009972	oligo	-0.528914997	7.595957172	-5.129692474	3.34E-05	0.008354379	2.420045286
SOAE6B7	NM_002883	RANGAP1	27	3	20	SS00001428	oligo	-0.528846215	10.48965681	-4.156678284	0.000378041	0.021861281	0.176558586
SOAE22O22	NM_020807	ZNF319	38	9	5	SS00005889	oligo	-0.52796034	9.191527307	-3.480684912	0.002011193	0.048331137	-1.362073715
SOAE19J11	NM_033182	FBXO44	43	8	12	SS00005278	oligo	-0.527671902	7.77609333	-4.345911414	0.000235662	0.019010406	0.613360799
SOAE6G11	NM_017460	CYP3A4	42	3	18	SS00001181	oligo	-0.527161366	10.08408302	-3.908187607	0.000701749	0.028823035	-0.394321388
SOAE41K24	NM_014330	PPP1R15A	46	17	15	SS00010831	oligo	-0.526264606	9.829243495	-4.537145458	0.000146112	0.015648254	1.055447721
SOAE2D8	NM_015916	FAM26B	29	1	12	SS00000205	oligo	-0.520733267	7.971372992	-4.497306264	0.000161411	0.01593727	0.963341104
SOAE34H12	NM_001753	CAV1	45	14	14	SS00009351	oligo	-0.519797882	8.665446085	-4.016346775	0.000536318	0.025646675	-0.146349213
SOAE35E15	NM_021245	MYOZ1	12	14	5	SS00009531	oligo	-0.51840192	8.214276106	-5.374119408	1.83E-05	0.006496804	2.97698437
SOAE29E9	NM_021913	AXL	36	12	14	SS00007628	oligo	-0.514770218	6.802685705	-4.401259446	0.000205214	0.017804232	0.741286071
SOAE17B12	NM_024648	FLJ22222	47	7	12	SS00004375	oligo	-0.513378575	7.374834338	-3.816617957	0.000880571	0.031867129	-0.603464168
SOAE29P23	NM_014343	CLDN15	41	12	9	SS00007980	oligo	-0.512302982	6.795450985	-4.690303556	9.97E-05	0.012935329	1.40936623
SOAE2A8	NM_002997	SDC1	32	1	12	SS00000098	oligo	-0.511558155	7.735851471	-3.702620717	0.001166989	0.036562132	-0.862588109
SOAE29E12	NM_001007277	EI24	48	12	14	SS00007724	oligo	-0.510326271	8.549419452	-3.944393294	0.000641405	0.027138651	-0.311417512
SOAE24G24	.	C4A	46	10	13	Susc10002078	oligo	-0.508488975	7.793431154	-4.171986986	0.000393103	0.022196286	0.162120788
SOAE15H9	NM_138501	GPSN2	33	6	6	SS00004125	oligo	-0.507548624	10.23489191	-4.790140167	7.77E-05	0.011722964	1.639771204
SOAE13C12	NA4709	NA4709	46	5	4	SS00003152	oligo	-0.507537236	8.443222227	-4.418555049	0.000196531	0.017398511	0.781268886
SOAE15G12	NM_145280	FAM119A	46	6	6	SS00003936	oligo	-0.504830375	8.59477385	-4.095575427	0.000440268	0.023751083	0.035820705
SOAE32O21	NM_170672.1	RASGRP3	34	13	5	Susc10002811	oligo	-0.504259774	7.474835973	-4.283365548	0.000275528	0.020069356	0.46886754
SOAE18M2	NM_052935	NT5C3L	8	8	18	SS00004727	oligo	-0.50328419	7.970928826	-4.720476259	9.24E-05	0.012607085	1.479031599
SOAE30M1	NM_002818	PSME2	4	12	2	SS00008052	oligo	-0.502536914	8.275506435	-3.549699387	0.001699114	0.044781387	-1.207552643
SOAE35A12	NM_017547	FOXRED1	48	14	8	SS00009600	oligo	-0.501720591	8.160975469	-3.853770367	0.000803156	0.030879469	-0.51870673
SOAE31J24	NM_052886	MAL2	47	13	15	SS00008609	oligo	-0.50145822	7.296417663	-4.351625739	0.00023232	0.018935818	0.626566081
SOAE26F21	NA3593	NA3593	35	11	17	SS00007159	oligo	-0.501055987	7.47209106	-5.386152063	1.77E-05	0.006496804	3.004273177
SOAE4B10	.	ABCF1	39	2	16	Susc10000198	oligo	-0.500126877	8.375713913	-5.151991173	3.16E-05	0.008315271	2.471044588
SOAE5B24	NM_000928	PLA2G1B	47	2	7	SS00000961	oligo	-0.49990406	7.324594656	-4.976580561	4.88E-05	0.009578742	2.068980147
SOAE14M10	NM_006876	B3GNT1	40	6	10	SS00003591	oligo	-0.499439623	8.097171009	-3.684496799	0.001220286	0.037549249	-0.903641088
SOAE26F10	NA4013	NA4013	39	11	18	SS00007058	oligo	-0.498729464	9.243194734	-5.66013862	9.06E-06	0.004670283	3.621892961
SOAE33A23	NM_182715	SYPL1	44	13	3	SS00008751	oligo	-0.49836363	8.43644777	-4.251378477	0.000298447	0.020364	0.395009906
SOAE16H14	.	AVPR1A	5	7	17	Susc10001399	oligo	-0.497496632	6.982504404	-3.609865009	0.001466115	0.04142314	-1.072228255
SOAE34M8	NM_000393	COL5A2	32	14	10	SS00009290	oligo	-0.497170555	7.664124829	-3.726193123	0.001101083	0.035364949	-0.809131626
SOAE37F5	NM_001085	SERPINA3	19	15	10	SS00010191	oligo	-0.496534621	9.99429893	-4.584412799	0.000129833	0.014309918	1.164712209
SOAE29M20	NM_198546	SPATA21	32	12	9	SS00007776	oligo	-0.496034278	9.031159178	-3.810481843	0.000894046	0.031867256	-0.617449121
SOAE5N22	NM_002343	LTF	39	2	1	SS00001032	oligo	-0.495606543	7.494732521	-4.590092488	0.000128003	0.014309918	1.177839808
SOAE28M2	NM_199173.2	BGLAP	8	12	18	Susc10002497	oligo	-0.49515093	8.338924748	-3.925363962	0.000672452	0.027972369	-0.355004772
SOAE16J22	.	AIF1	39	7	15	Susc10001415	oligo	-0.494494094	10.36606961	-4.866239872	6.43E-05	0.010717497	1.815155091
SOAE8M23	NM_001252.3	CD70	44	4	17	Susc10000472	oligo	-0.493803451	7.095029991	-4.646933135	0.000111058	0.013792772	1.309188585
SOAE3F24	NM_000487	ARSA	47	1	1	SS00000605	oligo	-0.493234116	8.207470343	-5.860182653	5.58E-06	0.004126774	4.067808423
SOAE28C11	NM_001737.2	C9	42	11	4	Susc10002344	oligo	-0.492739489	8.560596445	-4.304113215	0.000261609	0.019807692	0.516788711
SOAE41N2	NA785	NA785	7	17	14	SS00010927	oligo	-0.492271225	8.709982578	-3.632941635	0.001385322	0.040464995	-1.020182439
SOAE13M12	NM_017657	AFTPH	48	6	18	SS00003212	oligo	-0.489336556	8.107375356	-5.016190019	4.43E-05	0.009329058	2.159938057
SOAE23J10	NM_004533	MYBPC2	39	10	20	SS00006322	oligo	-0.488024196	8.528509702	-4.081619034	0.000455852	0.023992085	0.003703036
SOAE26A23	NM_032408	BAZ1B	44	11	19	SS00006851	oligo	-0.484188204	8.473758659	-5.11835055	3.43E-05	0.008421308	2.394091856
SOAE19G23	NM_017443	POLE3	42	8	13	SS00004987	oligo	-0.48390804	9.018221071	-3.447473149	0.002180695	0.049861368	-1.436145128
SOAE37C17	NM_002034	FUT5	18	15	11	SS00009900	oligo	-0.483430178	7.206440281	-3.680239275	0.00123315	0.037611064	-0.913278768
SOAE10N10	NM_003725	HSD17B6	39	4	2	SS00002546	oligo	-0.483029186	7.790303761	-4.087967061	0.000448697	0.023989138	0.018310289
SOAE14I8	NM_007265	ECD	32	6	12	SS00003566	oligo	-0.482551026	7.980229974	-4.363248806	0.000225668	0.018639741	0.653427645
SOAE9F23	NM_001930	DHPS	43	4	13	SS00002220	oligo	-0.479936693	10.06653728	-4.152024383	0.000382456	0.021861281	0.165832745
SOAE46I24	NA4946	NA4946	48	19	15	SS00012719	oligo	-0.47910854	7.739361456	-3.620792248	0.001427297	0.040919924	-1.047593014
SOAE34M7	NA2902	NA2902	28	14	10	SS00009195	oligo	-0.477876721	7.855762976	-4.774306445	8.08E-05	0.011722964	1.603251507
SOAE5D12	NM_000894	LHB	45	2	8	SS00000967	oligo	-0.477797344	9.29407724	-4.524261425	0.000150894	0.015656602	1.02566124
SOAE12B12	NM_173452.1	FCN3	47	5	12	Susc10000977	oligo	-0.476522392	8.555351948	-4.673166271	0.000104015	0.013300847	1.369787537
SOAE38O19	NA2721	NA2721	26	16	17	SS00010353	oligo	-0.475460201	8.308096263	-4.158812722	0.000376033	0.021861281	0.181478158
SOAE6N22	NM_148912	ABHD11	39	3	13	SS00001412	oligo	-0.475223935	8.605044695	-4.466268245	0.000174434	0.016546034	0.891579567
SOAE31B11	NM_203350	ZRANB2	43	13	20	SS00008650	oligo	-0.475171209	8.395964076	-4.618023724	0.000119375	0.014259602	1.242390985
SOAE25C20	NM_015429	ABI3BP	30	10	7	SS00006576	oligo	-0.474604972	8.407716638	-4.766213973	8.25E-05	0.011862331	1.584583193
SOAE23B18	NM_058187	C21orf63	23	9	3	SS00006278	oligo	-0.474509692	7.074767018	-4.072272034	0.000466593	0.024065621	-0.017800777
SOAE37J16	NM_015466	PTPN23	15	15	7	SS00010125	oligo	-0.472587916	7.909553315	-4.542733346	0.000144086	0.015643744	1.068365946
SOAE6J21	NM_007320	RANBP3	35	3	15	SS00001483	oligo	-0.469779884	8.37107203	-4.262641446	0.000290168	0.020198268	0.421012453
SOAE19M24	NM_017830	OCIAD1	48	8	9	SS00005118	oligo	-0.468672267	8.61061332	-3.666957354	0.00127414	0.03852099	-0.943329489
SOAE28H12	NA4614	NA4614	45	11	2	Susc10002562	oligo	-0.467600131	6.993748644	-4.922112987	5.59E-05	0.010105592	1.943760936
SOAE21I3	NM_004295	TRAF4	12	9	16	SS00005369	oligo	-0.467341761	7.629265988	-3.876391763	0.000759353	0.029724965	-0.467032864
SOAE10M4	XM_097736	C20orf82	16	4	2	SS00002448	oligo	-0.467235562	6.752330267	-4.493682012	0.00016288	0.01597616	0.954961681
SOAE17F20	NM_020650	RCN3	31	7	9	SS00004403	oligo	-0.466199507	8.530119181	-5.266301972	2.38E-05	0.007153757	2.731906178
SOAE19D17	NM_000229	LCAT	17	8	15	SS00005245	oligo	-0.464882442	9.548073034	-3.732721069	0.001083488	0.035092416	-0.794315753
SOAE30D8	NM_012466	TSPAN16	29	12	8	SS00008185	oligo	-0.463141007	7.943299164	-3.783588615	0.000955547	0.032717391	-0.678694525
SOAE42E11	NM_053032	MYLK	44	17	10	SS00011074	oligo	-0.460599181	8.313843556	-3.509316825	0.001875451	0.046584034	-1.298063534
SOAE29O21	NM_022470	ZMAT3	34	12	9	SS00007694	oligo	-0.458985575	7.554677491	-4.149523298	0.00038485	0.021861281	0.160068918
SOAE8H18	.	LTB	21	3	1	Susc10000628	oligo	-0.458769537	10.10916491	-4.305352209	0.0002608	0.019807692	0.519650774
SOAE17G11	NM_003491	ARD1A	42	7	10	SS00004221	oligo	-0.458540107	10.06722163	-3.704028007	0.001162948	0.036501763	-0.859398665
SOAE32I12	NM_005438.2	FOSL1	48	13	8	Susc10002865	oligo	-0.45826889	7.999628902	-4.149392795	0.000384975	0.021861281	0.159768178
SOAE43I23	NA4558	NA4558	44	18	19	SS00011484	oligo	-0.457611465	7.162833503	-4.107314875	0.00042757	0.023506836	0.062845011
SOAE31P8	NM_183386	ACOT8	29	13	14	SS00008637	oligo	-0.454489014	9.005636377	-3.465235434	0.002088378	0.048916787	-1.396554489
SOAE47E11	NA4565	NA4565	44	19	10	SS00012974	oligo	-0.454073745	7.246406762	-4.388390491	0.000211923	0.017933443	0.711538481
SOAE37M10	NM_013284	POLM	40	15	6	SS00010051	oligo	-0.452449357	10.16109521	-4.222483844	0.000320779	0.020995931	0.328320537
SOAE29A23	NM_201274	M-RIP	44	12	15	SS00007611	oligo	-0.451293632	8.264419213	-3.625996289	0.001409167	0.040872737	-1.035854591
SOAE20I23	NM_015907.2	LAP3	44	8	3	Susc10001607	oligo	-0.449802134	7.710641216	-4.21981185	0.000322926	0.020995931	0.322154992
SOAE33I23	NM_016081	PALLD	44	14	19	SS00008799	oligo	-0.448896989	7.08107147	-3.548002211	0.001706187	0.04489925	-1.21136186
SOAE44B3	NM_000435	NOTCH3	11	18	16	SS00012091	oligo	-0.448508461	8.62722082	-4.07191444	0.000467009	0.024065621	-0.018623358
SOAE15E2	NM_000071	CBS	8	6	6	SS00003919	oligo	-0.447281888	10.80301421	-4.407697449	0.000201938	0.017695705	0.756168686
SOAE26D18	NM_001001654	MED8	21	11	19	SS00007050	oligo	-0.446830683	8.438115266	-4.856682332	6.58E-05	0.010717497	1.793141533
SOAE31I24	NM_016028	SUV420H1	48	13	15	SS00008514	oligo	-0.445677096	8.372894883	-4.894304982	5.99E-05	0.010241954	1.879772512
SOAE46M12	NM_006832	PLEKHC1	48	19	14	SS00012737	oligo	-0.445530949	7.199399014	-3.555938237	0.00167336	0.044359034	-1.193545989
SOAE24F24	NM_007350.3	PHLDA1	47	10	13	Susc10002166	oligo	-0.445323636	8.578792907	-4.592392313	0.00012727	0.014309918	1.183155319
SOAE11E24	NM_020895	GRAMD1A	48	5	17	SS00002790	oligo	-0.445231325	8.177234726	-4.898647009	5.93E-05	0.010241954	1.889766344
SOAE47J18	NM_016185	HN1	23	19	7	SS00013191	oligo	-0.441777711	10.07170823	-4.463726336	0.000175546	0.016546034	0.885702562
SOAE42F21	NA3634	NA3634	35	17	9	SS00011364	oligo	-0.441646135	8.054826296	-5.240392709	2.54E-05	0.007429587	2.672868557
SOAE25I5	NA2102	NA2102	20	10	4	SS00006510	oligo	-0.440903539	7.829502789	-4.535374782	0.00014676	0.015648254	1.051354176
SOAE35M9	NM_033626	CCDC120	36	14	2	SS00009576	oligo	-0.440719817	7.370938956	-3.918578602	0.000683878	0.028176102	-0.370539477
SOAE13J11	NM_172016	TRIM39	43	6	20	SS00003378	oligo	-0.440710586	8.619584443	-3.842236092	0.000826442	0.031242441	-0.545035262
SOAE12I9	NM_000728.3	CALCB	36	5	8	Susc10000831	oligo	-0.439673069	8.327392504	-3.60862361	0.00147059	0.041444609	-1.075025871
SOAE42A11	NM_014601	EHD2	44	17	12	SS00011050	oligo	-0.439041684	8.69958574	-3.527382059	0.001794457	0.045757333	-1.257605971
SOAE16B20	.	GNL1	31	7	19	Susc10001366	oligo	-0.436763513	10.22157685	-3.784359735	0.000953727	0.032717391	-0.676939511
SOAE32C8	NM_138379.1	TIMD4	30	13	12	Susc10002827	oligo	-0.435367944	10.09639231	-4.171070487	0.000364706	0.021860833	0.209734549
SOAE14I24	NM_022717	U1SNRNPBP	48	6	11	SS00003574	oligo	-0.435318507	7.676833005	-3.787358413	0.000946681	0.032717391	-0.670114106
SOAE5O11	NM_000781	CYP11A1	42	2	2	SS00000849	oligo	-0.435242564	8.294847903	-3.826560749	0.000859159	0.031540329	-0.58079499
SOAE28B16	.	LY6G6D	15	11	3	Susc10002528	oligo	-0.428941439	7.089093351	-4.508315637	0.00015703	0.015852682	0.988795034
SOAE7K24	NM_004508	IDI1	46	3	7	SS00001686	oligo	-0.426477045	9.253296443	-3.766583972	0.000996567	0.033326946	-0.717378992
SOAE25E19	NM_016622	MRPL35	28	10	5	SS00006493	oligo	-0.426344902	7.1735575	-6.089759495	3.21E-06	0.003256365	4.573698131
SOAE16A12	NM_002788.2	PSMA3	48	7	20	Susc10001267	oligo	-0.425118835	8.130129056	-3.559804891	0.00165759	0.044227176	-1.184862021
SOAE11M9	NM_203318	MYO18A	36	5	14	SS00002736	oligo	-0.4221899	9.788581678	-4.042824119	0.000502106	0.025167215	-0.085514185
SOAE28M24	NM_198175.1	NME1	48	12	17	Susc10002508	oligo	-0.420828725	8.542229241	-3.615725745	0.001445168	0.041002306	-1.059017481
SOAE15J10	NM_004311	ARL3	39	6	4	SS00004042	oligo	-0.419094472	7.034045637	-4.704977424	9.61E-05	0.012716348	1.443249657
SOAE21E12	NM_006984	CLDN10	48	9	18	SS00005444	oligo	-0.4175878	7.05161511	-4.371948307	0.000220814	0.018504423	0.673534087
SOAE38B17	NA2020	NA2020	19	15	3	SS00010553	oligo	-0.417499666	6.917380189	-4.266132943	0.000287648	0.020198268	0.429073976
SOAE23H24	NM_002036	DARC	45	9	1	SS00006317	oligo	-0.417329649	8.190882256	-5.037491669	4.20E-05	0.009291398	2.208816284
SOAE29K23	NA4328	NA4328	42	12	11	SS00007671	oligo	-0.416627913	11.94495805	-4.024399147	0.000525675	0.025519881	-0.127852858
SOAE9E10	NM_000856	GUCY1A3	40	4	14	SS00002023	oligo	-0.41526711	7.997865005	-3.656501738	0.001307348	0.039046268	-0.966969063
SOAE33F10	NM_003214	TEAD3	39	13	2	SS00008958	oligo	-0.414061097	10.61098233	-4.107829324	0.000427022	0.023506836	0.064029448
SOAE44M18	NM_006544	EXOC5	24	18	9	SS00011980	oligo	-0.414014657	7.35770671	-3.531691019	0.00177565	0.045614645	-1.247948062
SOAE27J12	NM_144996	ARL13B	47	11	8	SS00007463	oligo	-0.413639674	7.1437716	-3.60346751	0.001489319	0.041737212	-1.086643258
SOAE42B20	NA3221	NA3221	31	17	11	SS00011244	oligo	-0.413251172	10.00817335	-4.292583558	0.000269255	0.019897795	0.490157138
SOAE19O23	NM_032286	MED10	42	8	9	SS00005035	oligo	-0.41281851	7.926299975	-4.391006737	0.000210541	0.017933443	0.717585983
SOAE38F23	NA4424	NA4424	43	15	1	SS00010580	oligo	-0.411881537	9.604728792	-3.963402817	0.000611807	0.026692595	-0.267846168
SOAE4E9	NM_017617.2	NOTCH1	36	2	14	Susc10000028	oligo	-0.411648979	9.798800148	-4.309666378	0.000258004	0.019807692	0.529616741
SOAE8G10	NM_004417.2	DUSP1	38	3	2	Susc10000525	oligo	-0.409994913	8.771854858	-4.098088533	0.000437519	0.023684449	0.041605255
SOAE21H18	NA2204	NA2204	21	9	17	SS00005554	oligo	-0.409648394	6.85636263	-4.307483969	0.000259415	0.019807692	0.524575201
SOAE17M15	NM_002383	MAZ	12	7	5	SS00004259	oligo	-0.409365311	11.50133769	-3.530767779	0.001779663	0.045616491	-1.250017623
SOAE21M13	NM_022116	FIGNL1	4	9	13	SS00005398	oligo	-0.40907352	7.205078894	-4.421292092	0.000195191	0.017398511	0.787596438
SOAE43E23	NM_014282	HABP4	44	17	1	SS00011460	oligo	-0.408200007	7.131314704	-4.915435492	5.69E-05	0.010105592	1.928398971
SOAE19J8	NM_006279	ST3GAL3	31	8	12	SS00005181	oligo	-0.407546065	8.444359334	-4.269907604	0.000284949	0.020198268	0.437789704
SOAE23M21	NM_005596	NFIB	36	10	17	SS00006162	oligo	-0.407220296	6.964617346	-4.00689386	0.000549084	0.025757693	-0.168056901
SOAE4C12	NM_004383.1	CSK	46	2	16	Susc10000115	oligo	-0.405482095	9.562608971	-4.23781992	0.00033459	0.021141645	0.31021564
SOAE25M23	NM_025165	ELL3	44	10	1	SS00006543	oligo	-0.405399278	7.169536573	-4.967553495	4.99E-05	0.009578742	2.048238226
SOAE16B24	NM_001097.1	ACR	47	7	19	Susc10001368	oligo	-0.405224087	8.316434288	-4.28429006	0.000274892	0.020069356	0.471002658
SOAE47C19	NA2755	NA2755	26	19	11	SS00012966	oligo	-0.404965892	7.43218237	-3.9743685	0.000595353	0.026692432	-0.242699024
SOAE36M24	NM_003268.3	TLR5	48	15	13	Susc10003288	oligo	-0.403879364	7.272142811	-4.293632979	0.00026855	0.019897795	0.492580988
SOAE26I12	NM_014452	TNFRSF21	48	11	16	SS00006988	oligo	-0.402938362	7.575704605	-3.568717188	0.001621795	0.043677152	-1.164837398
SOAE4E7	NM_000185.3	SERPIND1	28	2	14	Susc10000027	oligo	-0.402154597	8.45407937	-4.238976081	0.000307836	0.02082903	0.366381472
SOAE14F12	NA4798	NA4798	47	6	14	SS00003639	oligo	-0.401696783	7.186915099	-3.984671408	0.000580293	0.026525748	-0.219063433
SOAE43M17	NA2156	NA2156	20	18	17	SS00011505	oligo	-0.401261187	7.183621943	-4.510044156	0.000171797	0.01647628	0.919969644
SOAE34O21	NM_004460	FAP	34	14	9	SS00009214	oligo	-0.400736563	7.418183183	-4.183768491	0.00035333	0.021470757	0.239012748
SOAE26A12	NM_003893	LDB1	48	11	20	SS00006940	oligo	-0.400229906	7.693075154	-3.894416606	0.000726147	0.029152288	-0.425824477
SOAE8C23	NM_000090.2	COL3A1	42	3	3	Susc10000411	oligo	-0.400078663	10.35522059	-3.710986846	0.001143166	0.036143715	-0.843623675
SOAE43J10	NA4061	NA4061	39	18	20	SS00011667	oligo	-0.399909707	7.65074862	-3.708765846	0.001149443	0.036221053	-0.848659119
SOAE18E24	NM_014280	DNAJC8	48	7	1	SS00004690	oligo	-0.399532905	7.610031809	-3.993176028	0.000568147	0.026294693	-0.199547276
SOAE4K12	NM_007329.1	DMBT1	46	2	12	Susc10000164	oligo	-0.398373839	7.097780747	-3.781998352	0.000959312	0.032728451	-0.682313644
SOAE36A3	NM_000569.6	FCGR3A	12	15	20	Susc10003100	oligo	-0.397727849	8.694120152	-4.004746636	0.000552025	0.025825503	-0.172986915
SOAE16J11	NM_006172.1	NPPA	43	7	16	Susc10001506	oligo	-0.394532329	6.673258833	-4.086036131	0.000450861	0.023992085	0.013866838
SOAE4A10	NM_014312.3	VSIG2	40	2	16	Susc10000102	oligo	-0.392205755	7.375050623	-4.781955806	7.93E-05	0.011722964	1.620895508
SOAE23C19	NM_021627	SENP2	26	9	3	SS00006101	oligo	-0.392006232	8.229786168	-3.802657042	0.000911526	0.0321793	-0.635277014
SOAE9A12	NM_003859	DPM1	48	4	16	SS00002000	oligo	-0.391672705	7.954567332	-3.822341273	0.000868182	0.031753025	-0.590416481
SOAE23B6	NM_001730	KLF5	23	9	4	SS00006272	oligo	-0.391209706	8.895122683	-3.947212894	0.000636927	0.027081937	-0.304956593
SOAE34E1	NM_000422	KRT17	4	14	14	SS00009144	oligo	-0.389016557	8.931195827	-3.883631533	0.000745839	0.029598479	-0.450484901
SOAE26E22	NM_007046	EMILIN1	40	11	17	SS00006969	oligo	-0.387305936	7.5324529	-4.225427319	0.00031843	0.020995931	0.335112815
SOAE17I24	NM_134426	SLC26A6	48	7	7	SS00004334	oligo	-0.386901363	7.59487887	-4.526706086	0.000149975	0.015656602	1.03131311
SOAE7F24	NM_012100	DNPEP	47	3	9	SS00001745	oligo	-0.385588669	7.919712776	-4.435679258	0.000188295	0.017108114	0.820857884
SOAE13I23	NM_022089	ATP13A2	44	6	19	SS00003099	oligo	-0.382978463	6.836467923	-6.672672433	8.11E-07	0.001615314	5.826706429
SOAE7L22	NM_199440	HSPD1	37	3	7	SS00001780	oligo	-0.380948541	9.294840151	-4.293549588	0.000268606	0.019897795	0.492388378
SOAE36E2	.	IL28A	8	15	18	Susc10003226	oligo	-0.380930631	6.850334823	-3.491886767	0.001956979	0.047694349	-1.337047149
SOAE33M9	NM_016588	NRN1	36	14	18	SS00008816	oligo	-0.38082509	6.919606955	-3.897501295	0.00072061	0.029128972	-0.418769294
SOAE6N11	NM_213560	PKN1	43	3	14	SS00001502	oligo	-0.380271803	10.72078258	-4.011893975	0.000542294	0.025648275	-0.156575408
SOAE21O11	NM_006642	SDCCAG8	42	9	14	SS00005409	oligo	-0.379852926	7.453343056	-4.002541121	0.000555063	0.025827627	-0.178050421
SOAE34I16	NM_145262	GLYCTK	16	14	11	SS00009270	oligo	-0.378755401	7.495010437	-4.525773119	0.000150325	0.015656602	1.029156165
SOAE19I12	NM_014180	MRPL22	48	8	12	SS00005088	oligo	-0.377727671	7.63349325	-3.877711076	0.000756872	0.029712548	-0.464017671
SOAE40D12	NM_002824.4	PTMS	45	16	8	Susc10003740	oligo	-0.376507193	10.47006117	-3.538983674	0.001744258	0.045286924	-1.231595807
SOAE46C8	NM_014874	MFN2	30	19	20	SS00012675	oligo	-0.375932921	11.18850495	-5.114941899	3.46E-05	0.008421308	2.386290198
SOAE24N10	NA4004	NA4004	39	10	10	Susc10002208	oligo	-0.375281421	7.221432042	-3.949908863	0.000632674	0.027034289	-0.298778365
SOAE15P23	NA4199	NA4199	41	6	1	SS00004180	oligo	-0.374900642	7.072273553	-4.237617939	0.000308882	0.02082903	0.363246783
SOAE26A8	NM_004475	FLOT2	32	11	20	SS00006938	oligo	-0.373719985	7.710024343	-4.673667607	0.000103885	0.013300847	1.370945478
SOAE23H12	NM_006938	SNRPD1	45	9	2	SS00006311	oligo	-0.372674709	9.2232375	-3.827854199	0.000856412	0.031540329	-0.577845223
SOAE46K15	NA1186	NA1186	10	19	15	SS00012632	oligo	-0.372424367	7.801393352	-4.136785095	0.000397275	0.022339285	0.130717991
SOAE31E9	NM_032809	FAM73B	36	13	18	SS00008388	oligo	-0.371963252	7.551423943	-4.437702208	0.000187345	0.017108114	0.825534813
SOAE5F12	NM_000125	ESR1	47	2	6	SS00000979	oligo	-0.371449684	7.538325704	-3.96654191	0.000607052	0.026692432	-0.260648365
SOAE23I12	NM_177444	PPFIBP1	48	10	20	SS00006228	oligo	-0.370109443	7.938344039	-4.008354395	0.000547092	0.025757693	-0.164703334
SOAE32N23	NM_032989.1	BAD	43	13	5	Susc10003087	oligo	-0.368343911	9.278614928	-4.776070324	8.05E-05	0.011722964	1.607320252
SOAE7C9	NM_022914	ACD	34	3	12	SS00001536	oligo	-0.367442719	8.08741286	-4.364463177	0.000224984	0.018639741	0.656234252
SOAE37F24	NM_014623	MEA1	47	15	9	SS00010105	oligo	-0.366958553	9.456414467	-3.707897638	0.001151906	0.036221053	-0.85062735
SOAE43I22	NM_005239	ETS2	40	18	19	SS00011578	oligo	-0.364763474	11.62552928	-4.17145354	0.000364358	0.021860833	0.210617665
SOAE42E12	NM_005578	LPP	48	17	10	SS00011169	oligo	-0.364681476	7.394333158	-3.556241761	0.001672117	0.044359034	-1.192864401
SOAE37N20	NM_017533	MYH4	31	15	5	SS00010151	oligo	-0.364575131	7.951210444	-3.885244646	0.000742861	0.029598479	-0.446797142
SOAE3E22	NM_002160	TNC	40	1	1	SS00000509	oligo	-0.364425554	7.930582374	-3.467024355	0.002079295	0.048903088	-1.392564038
SOAE3F11	NM_000165	GJA1	43	1	2	SS00000694	oligo	-0.364333735	7.875422835	-4.847675481	6.73E-05	0.010858292	1.772392689
SOAE19E6	NM_018083	ZNF358	24	8	14	SS00005061	oligo	-0.36415353	7.880599197	-3.961047255	0.0006154	0.026692595	-0.273246861
SOAE5I21	NM_014026	DCPS	36	2	3	SS00000818	oligo	-0.363373934	7.736195852	-4.219772247	0.000322958	0.020995931	0.322063612
SOAE44K6	NM_005245	FAT	22	18	12	SS00011962	oligo	-0.363213395	7.541580383	-4.274324562	0.000281822	0.020154119	0.447989026
SOAE3I12	NM_000453	SLC5A5	48	2	20	SS00000528	oligo	-0.363119664	7.716014927	-3.693908139	0.001192318	0.036953308	-0.882328464
SOAE19B24	NM_021257	NGB	47	8	15	SS00005141	oligo	-0.360402939	7.365200214	-4.505453574	0.000158157	0.015873673	0.982177913
SOAE26I9	NM_004040	RHOB	36	11	16	SS00006892	oligo	-0.360291891	9.301100527	-3.558321374	0.001663623	0.044251356	-1.188194069
SOAE41A22	NM_014020	TMEM176B	40	17	19	SS00010770	oligo	-0.360253093	7.176966912	-3.83875347	0.000833603	0.031242441	-0.552982216
SOAE29E11	NA4513	NA4513	44	12	14	SS00007629	oligo	-0.359541381	6.902426098	-3.783784421	0.000955085	0.032717391	-0.678248892
SOAE3M11	NM_000313	PROS1	44	2	18	SS00000457	oligo	-0.356675016	6.803684398	-4.33707337	0.000240925	0.019335546	0.592938064
SOAE35J21	NM_000882	IL12A	35	14	3	SS00009843	oligo	-0.356459822	6.528828067	-3.877924382	0.000756472	0.029712548	-0.46353016
SOAE29J9	NM_174920	SAMD14	35	12	12	SS00007937	oligo	-0.356310745	9.441207873	-4.752562685	8.53E-05	0.011992038	1.553086341
SOAE21N22	NM_014270	SLC7A9	39	9	13	SS00005592	oligo	-0.35597957	8.523814307	-3.843558311	0.000823739	0.031242441	-0.542017787
SOAE36A22	.	MSH5	40	15	19	Susc10003209	oligo	-0.355200259	7.485339121	-5.33187204	2.03E-05	0.006496804	2.881070598
SOAE42J24	NA4830	NA4830	47	17	7	SS00011294	oligo	-0.354566058	9.258278223	-3.50420872	0.001898993	0.046898887	-1.309493476
SOAE14E20	NM_014864	FAM20B	32	6	13	SS00003548	oligo	-0.354254685	7.430277874	-4.481146093	0.000168065	0.016260772	0.925977962
SOAE35D20	NM_003256	TIMP4	29	14	7	SS00009711	oligo	-0.353429555	8.299101735	-3.4652782	0.002088161	0.048916787	-1.3964591
SOAE6E14	NM_003061	SLIT1	8	3	17	SS00001265	oligo	-0.35323379	7.074637549	-3.816317347	0.000881226	0.031867129	-0.604149386
SOAE21F6	NM_033025	SYDE1	23	9	18	SS00005536	oligo	-0.352760491	7.435137515	-4.463974741	0.000175437	0.016546034	0.886276885
SOAE13H10	NM_006314	CNKSR1	37	5	2	SS00003270	oligo	-0.352022121	8.306746964	-3.866798182	0.000777634	0.030234884	-0.488953373
SOAE31F11	NM_003317	TITF1	43	13	18	SS00008674	oligo	-0.35146104	7.421166903	-3.520446395	0.00182514	0.045943848	-1.273144913
SOAE9I18	NM_022128	RBKS	24	4	11	SS00002051	oligo	-0.350533947	7.782874004	-3.795533258	0.000927733	0.032294024	-0.651502018
SOAE42N16	NA1643	NA1643	15	17	5	SS00011314	oligo	-0.348486632	8.742864987	-3.7415611	0.001060102	0.034529335	-0.774244171
SOAE40N24	NM_152594.1	SPRED1	47	16	1	Susc10003822	oligo	-0.348482393	6.850296129	-4.156969086	0.000377767	0.021861281	0.17722883
SOAE18M24	NM_006225	PLCD1	48	8	17	SS00004738	oligo	-0.347851315	7.296303606	-3.942197856	0.000644913	0.027220373	-0.316447758
SOAE46A11	NA4572	NA4572	44	19	20	SS00012570	oligo	-0.347421092	7.248832619	-3.455186738	0.002140125	0.049524108	-1.418959085
SOAE9K12	NM_014756	CKAP5	46	4	12	SS00002060	oligo	-0.347206228	8.260278361	-4.088136974	0.000448507	0.023989138	0.018701302
SOAE15A24	NM_006698	BLCAP	48	6	7	SS00003906	oligo	-0.347167224	7.752046627	-3.961688308	0.00061442	0.026692595	-0.271777135
SOAE17B8	NM_019082	DDX56	31	7	12	SS00004373	oligo	-0.346938078	7.013512259	-3.622986434	0.001419625	0.040872737	-1.042644198
SOAE33I10	NM_080476	PIGU	40	14	20	SS00008887	oligo	-0.346428627	7.168922974	-4.611115012	0.000121453	0.014259602	1.226425586
SOAE4C23	NM_003617.2	RGS5	42	2	15	Susc10000023	oligo	-0.345637545	7.880649322	-3.967285851	0.00060593	0.026692432	-0.25894243
SOAE40N23	NM_001002295.1	GATA3	43	16	1	Susc10003682	oligo	-0.345376725	7.098722617	-4.030893712	0.000517245	0.025405219	-0.112931592
SOAE12J9	.	FKBPL	35	5	8	Susc10001121	oligo	-0.344965875	7.019862399	-4.236040359	0.000310101	0.020829886	0.359605695
SOAE46N9	NA3665	NA3665	35	19	14	SS00012926	oligo	-0.344321639	7.871394884	-4.333555427	0.000243052	0.019335546	0.584809306
SOAE23I10	NM_025247	ACAD10	40	10	20	SS00006227	oligo	-0.344157334	7.846791788	-3.581076442	0.001573407	0.0429423	-1.137047792
SOAE37N10	NM_000913	OPRL1	39	15	6	SS00010146	oligo	-0.343374374	7.338982852	-4.942251582	5.32E-05	0.009979128	1.990077204
SOAE36M12	NM_181805.1	PKIG	48	15	14	Susc10003282	oligo	-0.342431484	7.31965052	-3.482742055	0.002001129	0.048331137	-1.357479375
SOAE12B5	NM_001732.1	BTN1A1	19	5	12	Susc10001071	oligo	-0.34226918	6.781322791	-3.558375814	0.001663402	0.044251356	-1.188071802
SOAE26E10	NM_021809	TGIF2	40	11	18	SS00006963	oligo	-0.342020196	8.227725591	-3.958323709	0.00061958	0.026712867	-0.279490703
SOAE21E23	NM_018463	ITFG2	44	9	17	SS00005355	oligo	-0.340629691	7.134570688	-3.970475035	0.000601145	0.026692432	-0.251628805
SOAE41B11	NM_030674	SLC38A1	43	17	20	SS00010955	oligo	-0.340245614	8.124609004	-4.099522377	0.000435958	0.023684449	0.044905768
SOAE8E11	NM_024411.2	PDYN	44	3	2	Susc10000417	oligo	-0.339653763	9.516364469	-4.014030481	0.000539418	0.025648275	-0.15166893
SOAE14E24	NM_014332	SMPX	48	6	13	SS00003550	oligo	-0.338671732	6.792641772	-3.811150197	0.000892569	0.031867256	-0.615926051
SOAE7N10	NM_000258	MYL3	39	3	6	SS00001786	oligo	-0.338361373	8.614733367	-3.775092822	0.000975829	0.032977423	-0.698025971
SOAE16A21	NM_003248.3	THBS4	36	7	19	Susc10001175	oligo	-0.336649202	6.57456422	-4.077768753	0.000460246	0.024065028	-0.005155588
SOAE42A12	NM_018370	DRAM	48	17	12	SS00011145	oligo	-0.334064229	7.004718946	-4.182945183	0.000354057	0.021470757	0.23711421
SOAE23I1	NM_030653	DDX11	4	10	20	SS00006128	oligo	-0.333967919	7.370586272	-3.573518287	0.001602827	0.043505677	-1.154044964
SOAE11N10	NM_000094	COL7A1	39	5	14	SS00002926	oligo	-0.333084064	7.66443196	-4.120122533	0.000414132	0.023136438	0.092336845
SOAE21E11	NM_015925	LSR	44	9	18	SS00005349	oligo	-0.332692321	6.589408986	-4.628148529	0.000116393	0.014259602	1.265786979
SOAE31E1	NM_199078	CNNM3	4	13	18	SS00008384	oligo	-0.332546631	8.922433854	-4.083120817	0.000454149	0.023992085	0.007158533
SOAE27O8	NM_016605	FAM53C	30	11	6	SS00007402	oligo	-0.332303506	9.209779802	-3.797941724	0.000922222	0.032294024	-0.646017151
SOAE27K20	NM_012310	KIF4A	30	11	7	SS00007384	oligo	-0.332258355	8.455634534	-3.725802062	0.001102146	0.035364949	-0.810019018
SOAE28I7	NM_006343.2	MERTK	28	12	20	Susc10002378	oligo	-0.331906663	7.102176102	-3.480174585	0.002013698	0.048331137	-1.363213346
SOAE45H24	NA4656	NA4656	45	18	5	SS00012422	oligo	-0.331697686	7.768016419	-3.927412962	0.000714651	0.028960153	-0.391391843
SOAE14N24	NM_032193	RNASEH2C	47	6	9	SS00003693	oligo	-0.331511055	8.329565636	-4.423746995	0.000193996	0.017398511	0.793271785
SOAE24K23	NM_001033953.1	CALCA	42	10	11	Susc10002005	oligo	-0.330966258	7.28123356	-3.983824024	0.000581518	0.026525748	-0.221007692
SOAE47G10	NM_012334	MYO10	38	19	10	SS00013080	oligo	-0.330699337	7.004530863	-4.496936482	0.000161561	0.01593727	0.962486154
SOAE6G21	NM_005946	MT1A	34	3	17	SS00001186	oligo	-0.330639845	7.601895085	-4.603280742	0.000123854	0.014309918	1.208320362
SOAE45K17	NA1956	NA1956	18	18	3	SS00012253	oligo	-0.329874463	7.535408369	-3.837035234	0.000837158	0.031256166	-0.556902589
SOAE12E11	XM_001124630.1	SLC7A4	44	5	10	Susc10000808	oligo	-0.329809108	9.444594559	-3.497107525	0.001932203	0.047396509	-1.325375908
SOAE31M8	NM_005911	MAT2A	32	13	14	SS00008530	oligo	-0.327746657	8.685194794	-3.465408861	0.002087496	0.048916787	-1.396167659
SOAE38I15	NA1343	NA1343	12	16	19	SS00010315	oligo	-0.326443296	6.748524005	-3.907516522	0.000702919	0.028823035	-0.395856979
SOAE28H11	.	RPP21	41	11	2	Susc10002659	oligo	-0.326400565	6.534758682	-3.516842159	0.001841286	0.046064267	-1.281216877
SOAE3M12	NM_021991	JUP	48	2	18	SS00000552	oligo	-0.323952251	7.549789394	-3.661333549	0.001291897	0.038786129	-0.956046434
SOAE2B11	NA4407	NA4407	43	1	12	SS00000290	oligo	-0.323049824	9.973854234	-5.038378824	4.19E-05	0.009291398	2.210851328
SOAE36I12	NM_021155.2	CD209	48	15	16	Susc10003257	oligo	-0.322662062	6.61987251	-3.639118892	0.001364447	0.040058582	-1.00623778
SOAE17D7	NM_016243	CYB5R1	25	7	12	SS00004480	oligo	-0.322602078	7.518171646	-4.192504678	0.000345709	0.021470757	0.259160014
SOAE23M22	NM_181705	LYRM7	40	10	17	SS00006257	oligo	-0.322246169	7.445033109	-3.533782028	0.001766593	0.045517447	-1.243260287
SOAE7N8	NM_024333	FSD1	31	3	6	SS00001785	oligo	-0.321362593	6.666123145	-3.860281812	0.000790298	0.030589488	-0.503837722
SOAE21I13	NM_052846	EMILIN3	4	9	15	SS00005374	oligo	-0.321157882	6.766373722	-4.209177138	0.000331615	0.021124266	0.297618338
SOAE33I20	NM_003927	MBD2	32	14	19	SS00008892	oligo	-0.320846881	7.57000653	-3.774152382	0.0009781	0.032978396	-0.700165365
SOAE40J8	NM_003472.2	DEK	31	16	4	Susc10003785	oligo	-0.320339235	8.066396188	-3.781139437	0.000961351	0.032733336	-0.684268246
SOAE5I12	NM_004975	KCNB1	48	2	4	SS00000908	oligo	-0.320323701	8.477439487	-3.796790474	0.000924852	0.032294024	-0.648639003
SOAE21E14	NM_015911	ZNF691	8	9	17	SS00005445	oligo	-0.318234399	8.024796662	-3.826818218	0.000858611	0.031540329	-0.580207835
SOAE4J10	NA3991	NA3991	39	2	12	Susc10000246	oligo	-0.317766392	9.984347571	-3.728895924	0.001093764	0.035226962	-0.802997956
SOAE34E24	NM_025213	SPTBN4	48	14	13	SS00009250	oligo	-0.316353513	8.290297025	-3.68378678	0.001222422	0.037549249	-0.905248509
SOAE36K7	NM_001847.1	COL4A6	26	15	16	Susc10003166	oligo	-0.315443543	7.041895649	-4.709124127	9.51E-05	0.012716348	1.452823754
SOAE16G10	NM_012445.1	SPON2	38	7	18	Susc10001302	oligo	-0.315207452	7.354657954	-3.623925829	0.001416353	0.040872737	-1.040525258
SOAE24B21	NM_153604.1	MYOCD	35	10	15	Susc10002239	oligo	-0.314964032	7.235222506	-4.730931067	9.00E-05	0.012536123	1.503164536
SOAE23F24	NM_006893	LGTN	47	9	1	SS00006305	oligo	-0.314082272	7.129946301	-3.985337994	0.000579332	0.026525748	-0.217533963
SOAE44A17	NM_004481	GALNT2	20	18	15	SS00011813	oligo	-0.312382132	8.828582542	-3.599431834	0.001504142	0.042084296	-1.095733461
SOAE6E1	NM_000927	ABCB1	4	3	18	SS00001164	oligo	-0.311536845	7.099876516	-4.165068971	0.000370209	0.021861281	0.195899112
SOAE28N9	.	CXCL16	35	12	18	Susc10002695	oligo	-0.311492207	6.961901926	-4.999982294	4.61E-05	0.009329058	2.122730098
SOAE43B21	NA3632	NA3632	35	17	3	SS00011720	oligo	-0.310920417	7.237240969	-4.30634764	0.000260152	0.019807692	0.521950235
SOAE41M7	NA2930	NA2930	28	17	14	SS00010740	oligo	-0.310699699	7.541819078	-3.671374586	0.001260361	0.038238347	-0.933337969
SOAE19G10	NM_012291	ESPL1	38	8	14	SS00005075	oligo	-0.310076813	7.41373301	-3.519546563	0.001829158	0.045943848	-1.275160355
SOAE4M19	NM_017675.3	PCLKC	28	2	9	Susc10000084	oligo	-0.309633074	7.96372723	-4.786038451	7.85E-05	0.011722964	1.630311668
SOAE19E12	NM_032323	TMEM79	48	8	14	SS00005064	oligo	-0.309592402	7.66482967	-3.570560209	0.001614488	0.043677152	-1.160694872
SOAE36E14	NM_005775.3	SORBS3	8	15	17	Susc10003232	oligo	-0.308654948	7.045889711	-3.979932333	0.000587173	0.026525748	-0.229936196
SOAE40G6	NA2314	NA2314	22	16	6	Susc10003656	oligo	-0.308582547	6.415727175	-3.561819696	0.001735128	0.045247	-1.207776319
SOAE42B10	NA4044	NA4044	39	17	12	SS00011239	oligo	-0.308575659	7.092342802	-4.584954916	0.000129657	0.014309918	1.165965236
SOAE21B10	NM_000784	CYP27A1	39	9	20	SS00005514	oligo	-0.308444507	7.972850152	-3.982150352	0.000583943	0.026525748	-0.22484765
SOAE30F21	NM_130811	SNAP25	35	12	5	SS00008299	oligo	-0.30844441	7.270090835	-4.029149902	0.000519495	0.025405219	-0.116938275
SOAE29K19	NM_001538	HSF4	26	12	11	SS00007669	oligo	-0.307873423	7.583739906	-3.971485088	0.000599637	0.026692432	-0.249312331
SOAE32A8	NM_001794.2	CDH4	32	13	12	Susc10002815	oligo	-0.307814399	6.636219465	-3.644335829	0.001347058	0.039814127	-0.994456828
SOAE29F23	NM_002143	HPCA	43	12	13	SS00007920	oligo	-0.307708093	8.624924181	-3.608322731	0.001471676	0.041444609	-1.075703898
SOAE20E18	NM_001235.2	SERPINH1	24	8	5	Susc10001676	oligo	-0.307502067	6.957766894	-3.784827405	0.000952625	0.032717391	-0.675875094
SOAE17E23	NM_022839	MRPS11	44	7	9	SS00004215	oligo	-0.307431009	7.726983189	-4.149950729	0.00038444	0.021861281	0.161053925
SOAE34B7	NA2805	NA2805	27	14	16	SS00009408	oligo	-0.305787028	9.359744797	-4.514265184	0.000154712	0.015762264	1.002550354
SOAE47J22	NM_001007464	RWDD1	39	19	7	SS00013193	oligo	-0.305735999	7.303340528	-4.522764393	0.00015146	0.015656602	1.022200198
SOAE36A13	NM_002338.2	LSAMP	4	15	19	Susc10003106	oligo	-0.305211355	7.078335225	-3.472183163	0.002053316	0.04870155	-1.381053412
SOAE19H24	NM_003028	SHB	45	8	13	SS00005177	oligo	-0.305150293	12.23784447	-3.493923394	0.001947277	0.047614512	-1.332494728
SOAE34E11	NA4521	NA4521	44	14	14	SS00009149	oligo	-0.305142274	6.744809388	-3.720244313	0.001117361	0.035601925	-0.822628569
SOAE4M16	NM_032571.2	EMR3	16	2	9	Susc10000178	oligo	-0.305056724	7.16597739	-3.994399987	0.00056642	0.026285225	-0.196738131
SOAE13J23	NM_016309	LCMT1	43	6	19	SS00003384	oligo	-0.305048496	7.181744935	-3.920712692	0.000680264	0.028161614	-0.36565402
SOAE26N24	NM_004380	CREBBP	47	11	13	SS00007113	oligo	-0.304326132	8.101427629	-3.614808209	0.001448428	0.041002306	-1.061086041
SOAE31J6	NM_020967	NCOA5	23	13	16	SS00008600	oligo	-0.303474496	8.496512094	-3.536711989	0.001753978	0.045286924	-1.236690503
SOAE4L17	NM_182607.3	VSIG1	17	2	11	Susc10000361	oligo	-0.302247064	7.401530283	-3.492854103	0.001952365	0.047671401	-1.334884974
SOAE39A19	NA2916	NA2916	28	16	15	SS00010649	oligo	-0.301018343	6.829245953	-4.023941424	0.000526275	0.025519881	-0.128904369
SOAE17D24	NM_018198	DNAJC11	45	7	11	SS00004393	oligo	-0.301006277	8.102880632	-3.981595833	0.000584749	0.026525748	-0.226119854
SOAE33M1	NM_018710	TMEM55A	4	14	18	SS00008812	oligo	-0.300820605	6.776812467	-4.087830328	0.00044885	0.023989138	0.017995632
SOAE31M1	NM_001313	CRMP1	4	13	14	SS00008432	oligo	-0.299704246	9.508226814	-3.446609623	0.002185283	0.049900182	-1.438068417
SOAE16A23	NM_024110.2	CARD14	44	7	19	Susc10001176	oligo	-0.299409232	6.696357345	-3.554105455	0.001680886	0.044368702	-1.197661346
SOAE17B16	NM_018089	ANKZF1	15	7	11	SS00004377	oligo	-0.299376469	7.353551829	-4.16296655	0.000372156	0.021861281	0.191052733
SOAE15P24	NM_017739	POMGNT1	45	6	1	SS00004085	oligo	-0.29920122	7.487634918	-4.049896407	0.00049334	0.024961482	-0.069256913
SOAE38G11	NA4337	NA4337	42	15	2	SS00010301	oligo	-0.297231693	9.18606902	-3.5191859	0.001830771	0.045943848	-1.27596813
SOAE25B22	NM_014929	FASTKD2	39	10	7	SS00006660	oligo	-0.296855727	7.058300644	-4.291900669	0.000269715	0.019897795	0.488579886
SOAE41A9	NM_002015	FOXO1	36	17	20	SS00010669	oligo	-0.296708958	7.314386435	-4.007651054	0.00054805	0.025757693	-0.16631831
SOAE43E14	NA920	NA920	8	17	1	SS00011550	oligo	-0.296144523	8.238640163	-4.263840955	0.0002893	0.020198268	0.423781961
SOAE30N10	NM_018509	LRRC59	39	12	2	SS00008246	oligo	-0.295589474	7.948900384	-3.460021767	0.002115072	0.049141984	-1.408181125
SOAE27G10	NM_006380	APPBP2	38	11	10	SS00007355	oligo	-0.294789348	8.727321826	-4.263988114	0.000289194	0.020198268	0.424121734
SOAE34C8	NM_022465	IKZF4	30	14	16	SS00009230	oligo	-0.29293394	7.493523416	-3.847408546	0.000815918	0.031093143	-0.533230067
SOAE44N11	NM_003600	AURKA	43	18	10	SS00012167	oligo	-0.292569718	7.189196102	-4.334997422	0.000242178	0.019335546	0.588141233
SOAE45O7	NM_138457	FOXP4	26	18	2	SS00012272	oligo	-0.291028232	7.66387107	-3.618189098	0.001436452	0.040919924	-1.053463321
SOAE24G8	.	PBX2	30	10	14	Susc10002068	oligo	-0.29101326	7.311768734	-3.851928062	0.000806831	0.030951842	-0.522912919
SOAE44O23	NM_018283	NUDT15	42	18	9	SS00011900	oligo	-0.290982443	7.337031041	-4.75195747	8.54E-05	0.011992038	1.551689819
SOAE46A10	NM_031483	ITCH	40	19	20	SS00012664	oligo	-0.289342651	7.292536781	-4.108055952	0.000426781	0.023506836	0.064551229
SOAE25O23	NM_018453	EAPP	42	10	1	SS00006555	oligo	-0.289087776	7.737122585	-3.589053759	0.001542928	0.042728361	-1.119098622
SOAE29P8	NM_006567	FARS2	29	12	10	SS00007877	oligo	-0.28842767	7.232379808	-3.659624613	0.001297341	0.038881949	-0.959909958
SOAE31J23	NM_005110	GFPT2	43	13	15	SS00008704	oligo	-0.287321367	7.278932321	-3.581755733	0.001570788	0.0429423	-1.135519743
SOAE15K10	NM_033114	ZCRB1	38	6	4	SS00003959	oligo	-0.286516917	7.583187342	-4.071963361	0.000466952	0.024065621	-0.018510824
SOAE42N22	NA4040	NA4040	39	17	5	SS00011317	oligo	-0.285400881	6.962594896	-4.179705015	0.000356931	0.021544423	0.229642707
SOAE46C17	NA1978	NA1978	18	19	19	SS00012585	oligo	-0.284133936	6.884546169	-3.515239294	0.001848512	0.046113955	-1.28480593
SOAE42I17	NM_000293	PHKB	20	17	7	SS00011101	oligo	-0.283808614	8.100243212	-3.901999523	0.000712611	0.028960153	-0.408479585
SOAE35J4	NM_004174	SLC9A3	15	14	4	SS00009739	oligo	-0.283720953	7.19027561	-3.498046253	0.00192778	0.047396509	-1.32327685
SOAE10H21	NA3376	NA3376	33	4	5	SS00002611	oligo	-0.282274474	8.051521331	-3.756653524	0.001021319	0.033582928	-0.739954928
SOAE25K10	NM_020200	PRTFDC1	38	10	4	SS00006619	oligo	-0.279970034	11.04626715	-4.366749566	0.000223702	0.018639741	0.661518526
SOAE34F6	NM_002742	PRKD1	23	14	14	SS00009336	oligo	-0.278919557	7.060439956	-3.689416081	0.001205588	0.037297612	-0.892502464
SOAE12L9	NM_003629.2	PIK3R3	33	5	8	Susc10001133	oligo	-0.278164042	8.072512405	-4.211714178	0.000329522	0.02106863	0.303471472
SOAE13I11	NM_006810	PDIA5	44	6	20	SS00003093	oligo	-0.277107429	6.601414559	-4.153058445	0.000381471	0.021861281	0.168215859
SOAE43L8	NM_001001331	ATP2B2	29	18	20	SS00011678	oligo	-0.276323132	7.038588606	-3.806600347	0.000902676	0.031997718	-0.626293471
SOAE28J8	.	COLEC11	31	12	20	Susc10002572	oligo	-0.275224478	6.823272299	-4.273321563	0.000282529	0.020154119	0.445672922
SOAE26G10	NM_018114	DALRD3	38	11	18	SS00006975	oligo	-0.274832137	7.691860977	-3.832943225	0.000845686	0.03139587	-0.566237829
SOAE31N9	NM_006555	YKT6	35	13	14	SS00008721	oligo	-0.274543528	7.486152243	-5.332511947	2.02E-05	0.006496804	2.882524528
SOAE14P24	NM_024946	NIP30	45	6	9	SS00003705	oligo	-0.274127646	7.893672075	-3.467530847	0.00207673	0.048903088	-1.391434129
SOAE33H23	NA4216	NA4216	41	13	1	SS00009072	oligo	-0.273677384	7.082479239	-4.213233974	0.000328274	0.02106863	0.306977867
SOAE40C19	NM_033100.1	PCDH21	26	16	7	Susc10003529	oligo	-0.27296225	6.972382844	-5.020677578	4.95E-05	0.009578742	2.068318781
SOAE36E20	NM_130848	C5orf20	32	15	17	Susc10003235	oligo	-0.271568736	7.1638941	-5.003552258	4.57E-05	0.009329058	2.130926961
SOAE24M19	NM_023002.1	HAPLN4	28	10	9	Susc10002015	oligo	-0.27077155	6.828775006	-3.499001624	0.00192329	0.047396509	-1.321140423
SOAE16C19	NM_000449.3	RFX5	26	7	19	Susc10001186	oligo	-0.267793441	8.764698114	-3.495206283	0.002036807	0.048498478	-1.352529871
SOAE27M14	NM_012193	FZD4	8	11	5	SS00007393	oligo	-0.267508724	7.821783714	-3.595206322	0.001519818	0.042317115	-1.105248692
SOAE41J10	NM_173854	SLC41A1	39	17	16	SS00010907	oligo	-0.266811324	7.451315709	-4.355774867	0.000229923	0.018900778	0.636154692
SOAE46E23	NA4570	NA4570	44	19	17	SS00012600	oligo	-0.266402153	6.820237892	-3.589680592	0.001540558	0.042728361	-1.117687828
SOAE29E22	NM_016511	CLEC1A	40	12	13	SS00007729	oligo	-0.265937673	7.532120925	-3.559903938	0.001657188	0.044227176	-1.184639545
SOAE32K19	NM_007111.3	TFDP1	26	13	7	Susc10002785	oligo	-0.264930753	8.542129024	-3.980026843	0.000587035	0.026525748	-0.229719378
SOAE32D18	NM_057749.1	CCNE2	21	13	11	Susc10002927	oligo	-0.264576794	8.406878408	-3.480788008	0.002010688	0.048331137	-1.361843482
SOAE47N24	NM_006155	39327	47	19	5	SS00013218	oligo	-0.263905689	7.776324411	-3.569717889	0.001617824	0.043677152	-1.162588206
SOAE26C22	NM_018208	ETNK2	38	11	19	SS00006957	oligo	-0.263618465	8.347457461	-4.072573774	0.000466243	0.024065621	-0.017106671
SOAE45F22	NA4050	NA4050	39	18	5	SS00012409	oligo	-0.263230113	6.942206137	-3.53646858	0.001755022	0.045286924	-1.237236345
SOAE16P19	.	BAT5	25	7	13	Susc10001546	oligo	-0.263093862	10.27595877	-3.590070627	0.001620847	0.043677152	-1.142542099
SOAE35L22	NM_000260	MYO7A	37	14	3	SS00009760	oligo	-0.262696399	6.937400497	-3.895015732	0.000725069	0.029152288	-0.424454246
SOAE9N9	NM_024003	L1CAM	35	4	10	SS00002261	oligo	-0.261478178	8.007498499	-4.182480801	0.000354467	0.021470757	0.236043365
SOAE29M19	NA2899	NA2899	28	12	9	SS00007681	oligo	-0.260915714	6.775331561	-3.570853283	0.001613329	0.043677152	-1.160036087
SOAE44N14	NA796	NA796	7	18	9	SS00012073	oligo	-0.260711999	7.582690458	-3.477063411	0.002029032	0.048430702	-1.370160054
SOAE45N11	NA4455	NA4455	43	18	2	SS00012547	oligo	-0.259313689	7.226392799	-3.848247011	0.000814225	0.031093143	-0.531316172
SOAE20O6	NA2298	NA2298	22	8	2	Susc10001730	oligo	-0.258953152	7.815341648	-3.840012801	0.000831006	0.031242441	-0.550108704
SOAE34D21	NM_004469	FIGF	33	14	15	SS00009427	oligo	-0.257677408	6.765357053	-3.803388476	0.000909878	0.0321793	-0.633610805
SOAE14C23	NM_022361	POPDC3	42	6	15	SS00003443	oligo	-0.257428286	6.750547297	-3.595746893	0.001517803	0.042317115	-1.104031553
SOAE45J22	NM_014335	EID1	39	18	3	SS00012433	oligo	-0.257012486	7.272890217	-4.251235737	0.000323777	0.020995931	0.335504888
SOAE42B23	NA4450	NA4450	43	17	11	SS00011341	oligo	-0.256805603	6.967420076	-3.653028979	0.001318564	0.039245472	-0.974817511
SOAE43B11	NM_032717	MAG1	43	17	4	SS00011715	oligo	-0.254204668	7.71776759	-3.96630276	0.000607413	0.026692432	-0.261196753
SOAE27O9	NM_032885	ATG4D	34	11	6	SS00007308	oligo	-0.253871088	8.10733649	-3.621937778	0.001423287	0.0408822	-1.045009445
SOAE32D21	NM_016446.2	C9orf127	33	13	11	Susc10003026	oligo	-0.253298485	8.426187049	-3.867626934	0.000776037	0.030234884	-0.487060089
SOAE15B10	NM_002845	PTPRM	39	6	8	SS00003994	oligo	-0.252981693	7.524003997	-3.940740099	0.000647253	0.027252505	-0.31978759
SOAE38P8	NM_007176	C14orf1	29	16	18	SS00010537	oligo	-0.252461299	9.536359922	-3.744041932	0.001053629	0.034383368	-0.768609685
SOAE24G21	NM_006628.4	ARPP-19	34	10	13	Susc10001980	oligo	-0.251031683	6.831456934	-4.238128388	0.000308489	0.02082903	0.364424929
SOAE34C11	NM_014328	RUSC1	42	14	16	SS00009137	oligo	-0.250942938	7.469747217	-3.526312631	0.001799155	0.04580946	-1.260002472
SOAE30D20	NM_032434	ZNF512	29	12	7	SS00008191	oligo	-0.250771487	7.406974676	-3.453620108	0.002148305	0.04956923	-1.422450431
SOAE14B10	NM_020297	ABCC9	39	6	16	SS00003614	oligo	-0.248137563	7.339795454	-3.604269265	0.001486392	0.041722896	-1.084837052
SOAE11B10	NM_002542	OGG1	39	5	20	SS00002854	oligo	-0.24780594	7.081333373	-3.733636379	0.001081043	0.035079048	-0.792237944
SOAE14E12	NM_024322	CENPO	48	6	14	SS00003544	oligo	-0.247456773	6.870444437	-3.565736994	0.00163368	0.04379226	-1.171534823
SOAE43A14	NA922	NA922	8	17	3	SS00011526	oligo	-0.245877216	6.745412176	-3.523082128	0.001813419	0.045943848	-1.267240635
SOAE35E8	NM_130808	CPNE4	32	14	6	SS00009622	oligo	-0.244437646	6.66177778	-4.227136153	0.000317074	0.020995931	0.33905621
SOAE7I19	NM_144611	CYB5D2	28	3	7	SS00001577	oligo	-0.243262563	6.575328485	-3.901105764	0.000714193	0.028960153	-0.410524204
SOAE31J9	NM_005040	PRCP	35	13	16	SS00008697	oligo	-0.241325574	9.332461313	-3.662492434	0.001288218	0.038743058	-0.953426228
SOAE14E22	NM_005502	ABCA1	40	6	13	SS00003549	oligo	-0.239017748	6.668438161	-3.614691095	0.001448845	0.041002306	-1.061350061
SOAE42B11	NM_183376	ARRDC4	43	17	12	SS00011335	oligo	-0.237886786	7.014148643	-3.95756047	0.000620757	0.026712867	-0.281240354
SOAE30A19	NA2898	NA2898	28	12	7	SS00007989	oligo	-0.23650779	7.798152028	-3.587988843	0.001546963	0.042728361	-1.121495264
SOAE4N21	NM_003674.2	CDK10	35	2	9	Susc10000375	oligo	-0.235073708	6.738675645	-3.470883446	0.002159304	0.04956923	-1.409442984
SOAE41L22	NA3843	NA3843	37	17	15	SS00010925	oligo	-0.234901023	9.80508414	-3.479506637	0.00201698	0.048331137	-1.364704898
SOAE36M17	NA2119	NA2119	20	15	13	Susc10003183	oligo	-0.233184222	6.803647861	-3.452564055	0.002153836	0.04956923	-1.424803675
SOAE42C14	NA638	NA638	6	17	11	SS00011158	oligo	-0.231905373	6.755837943	-3.575237765	0.001596087	0.043390951	-1.150178877
SOAE47F7	NM_000365	TPI1	27	19	10	SS00013257	oligo	-0.230764836	11.07307859	-3.618321203	0.001435986	0.040919924	-1.053165438
SOAE44N10	NA4055	NA4055	39	18	10	SS00012071	oligo	-0.230556726	7.147711105	-3.529205117	0.001786476	0.045621215	-1.253520218
SOAE42F22	NA4043	NA4043	39	17	9	SS00011269	oligo	-0.228514535	6.979401897	-3.720092259	0.00111778	0.035601925	-0.822973501
SOAE32I17	NM_001200.2	BMP2	20	13	7	Susc10002772	oligo	-0.226471077	6.367470034	-3.76750673	0.000994297	0.033326946	-0.715280616
SOAE14I20	NM_004844	SH3BP5	32	6	11	SS00003572	oligo	-0.225419461	7.670961297	-3.524187385	0.001808527	0.045912643	-1.264764424
SOAE9K7	NM_015426	WDR51A	26	4	12	SS00001963	oligo	-0.223765119	8.004244915	-3.58076484	0.001574609	0.0429423	-1.13774871
SOAE38O12	NA4737	NA4737	46	16	18	SS00010444	oligo	-0.215682457	7.736527563	-3.646709714	0.001339217	0.039735876	-0.989094845
SOAE25B10	NM_016223	PACSIN3	39	10	8	SS00006654	oligo	-0.215557927	6.81929872	-3.740100376	0.001063932	0.034588813	-0.777561435
SOAE21C10	NM_024899	CEP76	38	9	20	SS00005431	oligo	-0.20911143	7.712188743	-3.490921645	0.001961593	0.047694349	-1.339204216
SOAE20J22	NM_145863.1	ASB3	39	8	3	Susc10001797	oligo	-0.208588926	6.899425888	-3.483632072	0.001996789	0.048331137	-1.355491419
SOAE14N10	NM_001205	BNIP1	39	6	10	SS00003686	oligo	-0.207883853	7.276600257	-3.540106919	0.001739471	0.045286924	-1.229076407
SOAE36L11	NM_005115.3	MVP	41	15	16	Susc10003471	oligo	-0.205962454	6.902033204	-3.464324347	0.002093019	0.048925099	-1.398586586
SOAE3O9	NM_001647	APOD	34	2	18	SS00000468	oligo	-0.201779733	6.93850224	-3.49688836	0.001933237	0.047396509	-1.325865954
SOAE38J6	NA2432	NA2432	23	16	20	SS00010500	oligo	-0.195752216	6.652685148	-3.567731813	0.001625716	0.043714528	-1.167051995
SOAE26M20	NM_144707	PROM2	32	11	13	SS00007016	oligo	-0.190834364	7.302690436	-3.629294648	0.001397793	0.040691574	-1.028412704
SOAE13M11	NM_198943	FAM39B	44	6	18	SS00003117	oligo	-0.188619685	6.656374248	-3.797245958	0.000923811	0.032294024	-0.647601704
SOAE16K16	NM_000255.1	MUT	14	7	15	Susc10001329	oligo	0.203727496	7.122183684	3.782935161	0.000957092	0.032717391	-0.680181689
SOAE16K4	NM_012437.3	SNAPAP	14	7	16	Susc10001323	oligo	0.213057627	7.139275483	3.821294181	0.000870436	0.031768142	-0.592803836
SOAE33E19	NM_006923	SDF2	28	13	1	SS00008773	oligo	0.214174803	7.063721317	3.520852427	0.001823329	0.045943848	-1.272235437
SOAE2F9	NM_004723	ARHGEF2	35	1	10	SS00000313	oligo	0.225435035	7.172897074	3.578633184	0.001582859	0.0430992	-1.142543266
SOAE24K17	NM_002457.1	MUC2	18	10	11	Susc10002002	oligo	0.229534336	6.588589045	3.646580125	0.001339644	0.039735876	-0.989387572
SOAE13F16	NM_207116	TRIAD3	15	5	1	SS00003261	oligo	0.230648313	7.532135882	3.536697227	0.001754041	0.045286924	-1.236723607
SOAE17F16	NM_003977	AIP	15	7	9	SS00004401	oligo	0.2307129	7.307933016	3.479825762	0.002015411	0.048331137	-1.363992289
SOAE18H10	NM_016495	TBC1D7	37	7	2	SS00004790	oligo	0.235022753	6.355471807	4.149820088	0.000384565	0.021861281	0.160752865
SOAE22C5	NM_001006665	RPS6KA1	18	9	12	SS00005714	oligo	0.235642316	6.826522012	3.762095834	0.00100768	0.033326946	-0.727583754
SOAE41O4	NA1558	NA1558	14	17	14	SS00010845	oligo	0.235885208	7.264447616	3.758581898	0.001016466	0.033487119	-0.735571842
SOAE22C16	NM_005881	BCKDK	14	9	11	SS00005814	oligo	0.235915716	7.269038486	3.76534011	0.000999635	0.033326946	-0.720207416
SOAE35O1	NM_022452	FBRS	2	14	2	SS00009584	oligo	0.2395558	7.517414006	3.682558038	0.001226128	0.037567554	-0.908030118
SOAE24K4	NM_006702.3	PNPLA6	14	10	12	Susc10002092	oligo	0.239699323	6.638404754	3.583676004	0.00156341	0.0429423	-1.131199762
SOAE21P16	NM_015962	FCF1	13	9	13	SS00005601	oligo	0.240235846	8.301191607	3.644704779	0.001345836	0.039814127	-0.993623518
SOAE36B16	NM_182682.2	UBE2G1	15	15	19	Susc10003307	oligo	0.240647461	7.607491962	3.816218315	0.000881442	0.031867129	-0.604375121
SOAE19K18	NM_005726	TSFM	22	8	11	SS00005103	oligo	0.244151474	7.339950578	3.554184606	0.00168056	0.044368702	-1.197483631
SOAE13K4	NM_031445	AMMECR1L	14	6	20	SS00003196	oligo	0.244207767	7.016591977	4.076745213	0.000461422	0.024065028	-0.007510374
SOAE29J5	NA2012	NA2012	19	12	12	SS00007935	oligo	0.244385188	7.338023768	3.761314272	0.001009628	0.033326946	-0.72936057
SOAE8D18	NM_004996.2	ABCC1	21	3	3	Susc10000602	oligo	0.244577242	8.319153812	3.462171233	0.002104027	0.049017295	-1.403388333
SOAE30D16	NM_019063	EML4	13	12	7	SS00008189	oligo	0.245413285	8.422856238	3.506507567	0.001888363	0.046819319	-1.304350093
SOAE6J18	NM_004037	AMPD2	23	3	15	SS00001386	oligo	0.249028263	8.255407596	3.452132917	0.002156098	0.04956923	-1.425764337
SOAE36K10	NM_015077.1	SARM1	38	15	16	Susc10003269	oligo	0.249087106	6.994944466	3.724842167	0.001104759	0.035383034	-0.812197119
SOAE36L5	NM_001419.2	ELAVL1	17	15	16	Susc10003467	oligo	0.257005386	7.80879272	3.48900695	0.001970779	0.04785029	-1.343483128
SOAE27M23	NM_003824	FADD	44	11	5	SS00007303	oligo	0.2575934	8.137387519	3.967008658	0.000606348	0.026692432	-0.259578068
SOAE5G4	NM_020529	NFKBIA	14	2	6	SS00000892	oligo	0.258531629	9.39624114	3.762877069	0.001005737	0.033326946	-0.725807611
SOAE23L1	NM_020476	ANK1	1	10	20	SS00006425	oligo	0.259737718	8.466694803	3.460349364	0.002113385	0.049141984	-1.407450716
SOAE26O21	NM_006815	TMED2	34	11	13	SS00006934	oligo	0.26003649	9.282374147	3.51885597	0.001832247	0.045943848	-1.276707055
SOAE12D18	NM_003023.2	SH3BP2	21	5	11	Susc10000992	oligo	0.260912495	7.714140737	3.826104555	0.00086013	0.031540329	-0.581835319
SOAE7C5	NM_032038	SPNS1	18	3	12	SS00001534	oligo	0.262864395	7.6397971	3.847666548	0.000815397	0.031093143	-0.532641154
SOAE23A18	NM_014570	ARFGAP3	24	9	3	SS00006183	oligo	0.264570001	7.214469703	3.59385295	0.001524872	0.042389476	-1.108295728
SOAE25K3	NM_080703	BAT3	10	10	4	SS00006521	oligo	0.264847208	7.178587742	5.005336567	4.55E-05	0.009329058	2.135023569
SOAE6C20	NM_199002	ARHGEF1	30	3	19	SS00001256	oligo	0.267027488	8.218290598	3.769328151	0.000989832	0.033308901	-0.711138369
SOAE25C4	NM_015610	WIPI2	14	10	8	SS00006568	oligo	0.269694549	7.129918581	4.047717736	0.000496024	0.024964599	-0.074265427
SOAE29E24	NM_015508	TIPARP	48	12	13	SS00007730	oligo	0.2706761	7.478494619	3.588596498	0.00154466	0.042728361	-1.120127729
SOAE26D17	NM_014761	KIAA0174	17	11	19	SS00007145	oligo	0.274694929	8.402137061	3.713840953	0.001135148	0.035956078	-0.837151951
SOAE13K6	NM_153819	RASGRP2	22	6	20	SS00003197	oligo	0.275318172	7.608237862	3.642994533	0.001351508	0.039814127	-0.997486119
SOAE11F18	NM_198204	MLX	23	5	17	SS00002882	oligo	0.2760841	7.70090839	3.542386714	0.001729796	0.045208335	-1.223962283
SOAE7K17	NM_005474	HDAC5	18	3	7	SS00001588	oligo	0.276838721	7.28772591	3.482166311	0.00200394	0.048331137	-1.35876529
SOAE4F8	NM_004811.1	LPXN	31	2	14	Susc10000221	oligo	0.278720542	6.747667765	3.490996581	0.001961235	0.047694349	-1.339036738
SOAE30L19	NM_018090	NECAP2	25	12	3	SS00008334	oligo	0.279939841	6.834278837	4.666055807	0.000105879	0.013439582	1.353363782
SOAE33G3	NM_181524	PIK3R1	10	13	2	SS00008777	oligo	0.281931345	7.233689078	4.443336435	0.000184725	0.017053009	0.8385609
SOAE15K1	NM_198971	MIZF	2	6	4	SS00003860	oligo	0.282180035	8.287701206	4.048940226	0.000494516	0.024961482	-0.0714551
SOAE33L3	NM_003314	TTC1	9	14	20	SS00009086	oligo	0.282748392	8.644548844	4.259607824	0.000292375	0.020247011	0.414008418
SOAE18P4	NM_024092	TMEM109	13	8	18	SS00004835	oligo	0.283368266	7.183461073	4.802453996	7.53E-05	0.011722964	1.668166082
SOAE20H2	NM_000878.2	IL2RB	5	8	6	Susc10001775	oligo	0.284043697	7.942701455	3.474547509	0.002041516	0.048543652	-1.375776397
SOAE30K1	NM_138456	BATF2	2	12	4	SS00008040	oligo	0.284239232	7.140787178	3.468434054	0.002072164	0.048868539	-1.389419099
SOAE41P24	NM_199129	Kua	45	17	13	SS00010950	oligo	0.284448613	7.595414995	4.515972791	0.000154053	0.015762264	1.006498303
SOAE22G9	NM_014326	DAPK2	34	9	10	SS00005740	oligo	0.285158845	6.272009586	3.542096005	0.001731026	0.045208335	-1.224614458
SOAE42H3	NA1039	NA1039	9	17	10	SS00011367	oligo	0.285611132	7.690502902	3.753645188	0.001028937	0.033648799	-0.746791848
SOAE27C4	NM_024811	FLJ12529	14	11	12	SS00007328	oligo	0.286425813	8.147513929	3.544602934	0.00172044	0.045068225	-1.218989981
SOAE40O4	NM_007075.3	WDR45	14	16	2	Susc10003711	oligo	0.288338927	9.666797943	3.564439274	0.001638882	0.043863585	-1.174450776
SOAE16B16	NM_002641.1	PIGA	15	7	19	Susc10001364	oligo	0.289685037	9.145307095	3.455957161	0.002136114	0.049524108	-1.417241982
SOAE38C10	NA3920	NA3920	38	15	4	SS00010371	oligo	0.291088255	7.635441994	3.761295899	0.001009673	0.033326946	-0.729402339
SOAE25D5	NM_000437	PAFAH2	17	10	8	SS00006759	oligo	0.291307244	7.264899306	4.03733336	0.000509018	0.025323262	-0.098133723
SOAE14G5	NM_012289	KEAP1	18	6	14	SS00003458	oligo	0.292664239	8.117589604	4.527165622	0.000149803	0.015656602	1.032375519
SOAE24D3	NM_002198.1	IRF1	9	10	16	Susc10002242	oligo	0.29344244	7.038934038	3.918998948	0.000683165	0.028176102	-0.369577231
SOAE7F17	NM_016201	AMOTL2	19	3	9	SS00001837	oligo	0.294847188	8.996677152	3.48285647	0.00200057	0.048331137	-1.357223823
SOAE21N14	NM_173179	SLC35C2	7	9	13	SS00005588	oligo	0.295636247	8.30132982	3.624619094	0.001413943	0.040872737	-1.038961417
SOAE12O16	NM_002014.2	FKBP4	14	5	5	Susc10000968	oligo	0.296020394	7.529311683	4.107739658	0.000427118	0.023506836	0.063823007
SOAE9B16	NM_052904	KLHL32	15	4	15	SS00002097	oligo	0.296144882	9.969024777	3.68795885	0.001209924	0.037364789	-0.895802367
SOAE44B17	NM_003216	TEF	19	18	15	SS00012098	oligo	0.29688313	8.869701752	4.164670088	0.000370578	0.021861281	0.194979614
SOAE26L4	NM_080881	DBN1	13	11	16	SS00007091	oligo	0.298789354	8.847216703	3.763324201	0.001004626	0.033326946	-0.724791022
SOAE24O24	NM_001786.2	CDC2	46	10	9	Susc10002128	oligo	0.299205358	6.570411434	4.045100191	0.000536162	0.025646675	-0.122950066
SOAE24C17	NM_001619.2	ADRBK1	18	10	15	Susc10001954	oligo	0.299378808	7.853543399	5.26263306	2.40E-05	0.007153757	2.723549352
SOAE22K5	NM_001908	CTSB	18	9	8	SS00005762	oligo	0.300653759	8.790695296	3.537826024	0.001749204	0.045286924	-1.234192164
SOAE33N20	NM_022566	MESDC1	31	14	17	SS00009011	oligo	0.300929157	7.946139389	4.053994135	0.00048833	0.024867387	-0.059835891
SOAE34C12	XM_029353	CCDC88C	46	14	16	SS00009232	oligo	0.302637355	7.785627701	3.625406406	0.001411211	0.040872737	-1.037185347
SOAE22G16	NM_198679	RAPGEF1	14	9	9	SS00005838	oligo	0.302734585	7.173992803	5.362003436	1.88E-05	0.006496804	2.949493597
SOAE15J3	NM_201533	DGKZ	11	6	4	SS00004134	oligo	0.302843685	9.35166392	3.506077435	0.001890347	0.046819319	-1.305312528
SOAE8C17	NM_004760.1	STK17A	18	3	3	Susc10000408	oligo	0.304382819	8.362098131	3.718867995	0.001121161	0.035643836	-0.825750607
SOAE25P20	NM_016526	BET1L	29	10	1	SS00006743	oligo	0.305280531	7.230462854	3.877475596	0.000757315	0.029712548	-0.464555855
SOAE40L4	NM_000458.1	TCF2	13	16	4	Susc10003799	oligo	0.306524132	9.233067929	3.816864338	0.000880034	0.031867129	-0.602902554
SOAE29O2	NM_022845	CBFB	6	12	10	SS00007779	oligo	0.306633297	7.55489167	3.453920882	0.002146732	0.04956923	-1.421780169
SOAE6D5	NM_138387	G6PC3	17	3	20	SS00001439	oligo	0.312104582	7.79066286	4.066140978	0.000473776	0.024341628	-0.031903122
SOAE8D10	NA3795	NA3795	37	3	4	Susc10000598	oligo	0.314696668	6.35593635	4.258435489	0.000293233	0.020247011	0.411301803
SOAE6H16	XM_290944	PLEKHM2	13	3	17	SS00001373	oligo	0.315322343	7.48803121	4.081046461	0.000456503	0.023992085	0.002385621
SOAE44L3	NM_004323	BAG1	9	18	12	SS00012151	oligo	0.315428249	8.298532708	3.682146584	0.001227371	0.037567554	-0.908961519
SOAE32B4	NM_003737.2	DCHS1	15	13	12	Susc10002908	oligo	0.316666802	7.107257012	5.741816943	7.43E-06	0.004377844	3.804506632
SOAE8G17	NM_017670.1	OTUB1	18	3	1	Susc10000432	oligo	0.316671369	8.214719086	3.89661785	0.000722192	0.029128972	-0.420789963
SOAE28D8	NM_078467.1	CDKN1A	29	11	4	Susc10002536	oligo	0.320794557	8.222999905	3.496384415	0.001935616	0.047396509	-1.326992729
SOAE11L17	NM_203380	ACSL5	17	5	15	SS00003013	oligo	0.321648476	8.210202419	4.187869743	0.000349731	0.021470757	0.2484706
SOAE32F5	NM_001014431.1	AKT1	19	13	10	Susc10003030	oligo	0.32501793	9.074102111	3.966135478	0.000607665	0.026692432	-0.261580339
SOAE2K16	NM_006924	SFRS1	14	1	7	SS00000162	oligo	0.325665469	8.798171202	3.762372778	0.001006991	0.033326946	-0.726954128
SOAE31G3	NM_024698	SLC25A22	10	13	18	SS00008397	oligo	0.325783551	8.668558414	3.518529758	0.001833709	0.045943848	-1.277437635
SOAE31L4	NM_138638	CFL2	13	13	16	SS00008611	oligo	0.327522302	6.665943765	3.462234269	0.002103704	0.049017295	-1.403247765
SOAE15H5	NM_017432	PTOV1	17	6	6	SS00004123	oligo	0.327893828	8.443005926	3.672755878	0.001256083	0.038193352	-0.930213036
SOAE14F17	NM_004104	FASN	19	6	13	SS00003737	oligo	0.328234749	7.553114628	4.654767668	0.000108906	0.01362351	1.327288066
SOAE21N18	NM_018074	CCDC94	23	9	13	SS00005590	oligo	0.329357733	8.415545675	3.835686516	0.00083996	0.031256166	-0.559979653
SOAE42K4	NM_001003891	PCQAP	14	17	8	SS00011201	oligo	0.329788553	8.008642738	4.583458544	0.000130143	0.014309918	1.162506575
SOAE21H1	NM_004776	B4GALT5	1	9	18	SS00005641	oligo	0.330173292	6.13182401	3.665689091	0.001278124	0.038573866	-0.946197744
SOAE15K11	NM_023938	C1orf116	42	6	4	SS00003865	oligo	0.330738411	8.653789088	4.29018436	0.000270874	0.019898268	0.484615818
SOAE9P17	NM_004313	ARRB2	17	4	9	SS00002277	oligo	0.331605193	8.030068223	4.20352409	0.000336329	0.021141645	0.284577241
SOAE33B6	NM_139057	ADAMTS17	23	13	4	SS00008932	oligo	0.331855994	8.660101964	4.041003499	0.000504387	0.025167215	-0.089698774
SOAE6G18	NM_181575	AUP1	22	3	17	SS00001279	oligo	0.332100685	8.418410886	3.620067846	0.001429839	0.040919924	-1.049226695
SOAE27K15	NM_002294	LAMP2	10	11	7	SS00007287	oligo	0.333080364	7.765096732	4.185586175	0.00035173	0.021470757	0.243204403
SOAE20O14	NM_000885.4	ITGA4	6	8	1	Susc10001734	oligo	0.333308824	7.471606939	3.84284088	0.000825204	0.031242441	-0.543655079
SOAE19C1	NM_003765	STX10	2	8	16	SS00004952	oligo	0.333325239	9.829284382	3.546728708	0.001711513	0.044902514	-1.214219869
SOAE29L13	NM_004735	LRRFIP1	1	12	11	SS00007951	oligo	0.333995405	7.889111224	3.654121299	0.001388439	0.040487546	-0.994861664
SOAE20N13	NM_175040.3	ST6GALNAC4	3	8	1	Susc10001917	oligo	0.334576199	7.486999316	4.395572368	0.000208152	0.01787727	0.728139717
SOAE24M2	NA871	NA871	8	10	10	Susc10002103	oligo	0.337285432	8.646556687	3.476634544	0.002031155	0.048430702	-1.371117508
SOAE19P17	NM_005737	ARL4C	17	8	9	SS00005317	oligo	0.339943167	7.826127385	4.389919409	0.000211114	0.017933443	0.715072593
SOAE42H4	NA1450	NA1450	13	17	10	SS00011272	oligo	0.34041622	7.546433729	3.639146689	0.001364354	0.040058582	-1.006175019
SOAE15G4	NM_006052	DSCR3	14	6	6	SS00003932	oligo	0.340965155	10.1567141	3.4640534	0.002094401	0.048925099	-1.399190881
SOAE29P24	NM_015695	BRPF3	45	12	9	SS00007885	oligo	0.341582109	6.35666059	4.608494365	0.000122251	0.014259602	1.220369306
SOAE43D3	NM_004774	PPARBP	9	17	4	SS00011723	oligo	0.342404081	8.691656892	3.830064504	0.000851737	0.031540329	-0.572804136
SOAE33L17	NM_016022	APH1A	17	14	19	SS00009093	oligo	0.342499124	7.759907407	3.882708468	0.000747549	0.029598479	-0.452595023
SOAE32P4	NM_014182.4	ORMDL2	13	13	6	Susc10002994	oligo	0.343198439	8.523852292	4.030074764	0.0005183	0.025405219	-0.114813282
SOAE4D16	NM_007284.3	TWF2	13	2	15	Susc10000213	oligo	0.343749208	7.907414977	4.351241325	0.000232543	0.018935818	0.625677718
SOAE22D13	NM_007181	MAP4K1	1	9	11	SS00006003	oligo	0.343947195	8.342971892	3.643170436	0.001350923	0.039814127	-0.997088859
SOAE23D4	NM_006701	TXNL4A	13	9	4	SS00006283	oligo	0.344252767	7.522262233	3.449427181	0.002170347	0.049690587	-1.431792511
SOAE30F20	NM_030915	LBH	31	12	5	SS00008203	oligo	0.345913485	10.38308613	4.212513502	0.000328865	0.02106863	0.305315618
SOAE41N7	NM_024771	NAT11	27	17	14	SS00011025	oligo	0.346053482	7.015103187	4.113699885	0.000420818	0.023434109	0.077546505
SOAE11H1	NM_003985	TNK1	1	5	18	SS00002981	oligo	0.346386859	9.589736382	3.622709955	0.00142059	0.040872737	-1.043267814
SOAE28N4	NM_005354.2	JUND	15	12	18	Susc10002594	oligo	0.347133825	7.984491282	4.28154617	0.000276783	0.020076077	0.464665834
SOAE15M8	NM_001637	AOAH	32	6	2	SS00003970	oligo	0.347760042	7.864837127	4.407754707	0.000201909	0.017695705	0.756301048
SOAE2N20	NM_016057	COPZ1	31	1	5	SS00000271	oligo	0.349444103	8.218957947	3.623407783	0.001418157	0.040872737	-1.041693801
SOAE6K13	NM_004599	SREBF2	2	3	15	SS00001206	oligo	0.351327697	8.577162601	4.082304737	0.000455073	0.023992085	0.005280774
SOAE26O6	NM_005044	PRKX	22	11	14	SS00007021	oligo	0.353231053	8.460000319	3.59701702	0.001513081	0.042265886	-1.101171591
SOAE8E14	.	PSMB8	8	3	1	Susc10000515	oligo	0.354438969	8.11857843	3.662495609	0.001288208	0.038743058	-0.95341905
SOAE36O5	NM_171827.2	CD8A	18	15	14	Susc10003189	oligo	0.35538501	7.2000464	3.934396445	0.000657534	0.027618018	-0.33431935
SOAE29B18	NM_017490	MARK2	23	12	15	SS00007798	oligo	0.355943512	12.17772286	3.472086747	0.002053799	0.04870155	-1.381268584
SOAE33D4	NM_024874	KIAA0319L	13	13	4	SS00008943	oligo	0.357587575	10.02672487	4.03362894	0.000513734	0.025405219	-0.106646562
SOAE24M24	NM_003004	SECTM1	48	10	9	Susc10002114	oligo	0.359336115	6.207799163	3.755826691	0.001023407	0.033587611	-0.741834142
SOAE23D7	NM_004260	RECQL4	25	9	4	SS00006380	oligo	0.359907208	8.645716193	3.605140492	0.001483217	0.041701581	-1.082874231
SOAE46G16	NA1583	NA1583	14	19	17	SS00012703	oligo	0.361713368	6.33506398	3.856002096	0.000798726	0.030777689	-0.513610998
SOAE38C20	NM_021249	SNX6	30	15	3	SS00010376	oligo	0.363236918	8.182869799	4.035607839	0.000511209	0.025359212	-0.10209912
SOAE21N6	NM_006659	TUBGCP2	23	9	14	SS00005584	oligo	0.363386039	10.03795978	3.555445414	0.00167538	0.044359034	-1.194652632
SOAE19I4	NM_016479	SCOTIN	16	8	12	SS00005084	oligo	0.363427952	8.203712731	4.017063873	0.000535361	0.025646675	-0.144702214
SOAE29A6	NM_014725	STARD8	24	12	16	SS00007697	oligo	0.364142859	8.30445114	3.46929573	0.002067817	0.048868539	-1.38749659
SOAE6C4	NM_006429	CCT7	14	3	20	SS00001248	oligo	0.365847445	9.402335374	3.813592093	0.000887191	0.031867129	-0.610360975
SOAE20L4	NM_000757.3	CSF1	13	8	4	Susc10001800	oligo	0.367023704	6.766427643	3.618818107	0.001434235	0.040919924	-1.052044946
SOAE41N4	NM_057170	GIT2	15	17	14	SS00010928	oligo	0.367898443	7.973824618	5.158967495	3.11E-05	0.008315271	2.486992859
SOAE32K16	NM_001775.2	CD38	14	13	7	Susc10002879	oligo	0.368527149	7.900287816	4.256862658	0.000294387	0.020247011	0.407670612
SOAE25F15	NM_018553	C17orf85	11	10	5	SS00006776	oligo	0.370437736	6.800507429	4.566598244	0.000135743	0.014831256	1.123534351
SOAE38K16	NA1548	NA1548	14	16	19	SS00010422	oligo	0.372724831	7.812583253	4.197467654	0.000341452	0.021356846	0.270606948
SOAE38K20	NA3120	NA3120	30	16	19	SS00010424	oligo	0.375827107	8.092610315	3.763483679	0.001004231	0.033326946	-0.724428433
SOAE21G10	NM_024482	GMEB1	38	9	18	SS00005455	oligo	0.380972243	9.724051447	3.812813683	0.000888902	0.031867129	-0.612135038
SOAE29G8	NM_002765	PRPS2	30	12	14	SS00007734	oligo	0.386102658	8.719217607	3.809554395	0.000896101	0.031867256	-0.619562541
SOAE10G5	NM_145313	RASGEF1A	18	4	6	SS00002318	oligo	0.387885793	8.250604765	4.017360291	0.000534966	0.025646675	-0.144021403
SOAE31F16	NM_001038	SCNN1A	15	13	17	SS00008581	oligo	0.388847822	8.562507988	5.175327667	2.98E-05	0.008311633	2.524379327
SOAE9H17	NM_014145	C20orf30	17	4	13	SS00002229	oligo	0.389723257	9.10999419	4.161622088	0.000373407	0.021861281	0.187953662
SOAE5H13	NM_000600	IL6	1	2	5	SS00001087	oligo	0.39169417	7.146997682	3.708396418	0.001379969	0.040376945	-0.953964595
SOAE9M20	NM_001558	IL10RA	32	4	9	SS00002076	oligo	0.391761381	7.596754251	4.501085042	0.000159894	0.01593727	0.972077769
SOAE10O7	NA2694	NA2694	26	4	2	SS00002367	oligo	0.393447283	9.393884973	3.891817942	0.000730845	0.029272789	-0.431767377
SOAE38G8	NA3110	NA3110	30	15	2	SS00010394	oligo	0.401779198	8.070306364	3.468815082	0.002070241	0.048868539	-1.388568994
SOAE26H13	NM_170662	CBLB	1	11	17	SS00007167	oligo	0.402356018	7.577522474	3.584703115	0.001559478	0.042936633	-1.128888871
SOAE11O17	NM_025124	TMEM134	18	5	13	SS00002752	oligo	0.402391933	7.536091959	5.768651133	6.96E-06	0.004377844	3.864339691
SOAE16G1	NM_000958.2	PTGER4	2	7	18	Susc10001202	oligo	0.406919612	7.407177294	3.730401528	0.001089708	0.035161928	-0.79958079
SOAE17H3	NM_005745	BCAP31	9	7	10	SS00004502	oligo	0.40763784	8.901679929	3.479181505	0.00201858	0.048331137	-1.365430902
SOAE23B17	NM_019000	FAM134B	19	9	3	SS00006373	oligo	0.410625092	8.833661602	3.979306116	0.000588088	0.026525748	-0.231372787
SOAE44J4	NM_020317	C1orf63	15	18	12	SS00012044	oligo	0.41082723	8.741643457	4.715949068	9.35E-05	0.012607085	1.468580444
SOAE29N16	NM_001005386	ACTR2	15	12	9	SS00007869	oligo	0.414142852	9.516632039	3.964087903	0.000610766	0.026692595	-0.26627536
SOAE38J19	NA2827	NA2827	27	16	19	SS00010602	oligo	0.415982908	8.999579523	3.922965721	0.000676468	0.028071817	-0.36049586
SOAE4B9	NM_001778.2	CD48	35	2	16	Susc10000296	oligo	0.423381758	7.826066496	3.521444593	0.001820692	0.045943848	-1.270908993
SOAE29I6	NA2498	NA2498	24	12	12	SS00007745	oligo	0.425056291	8.045243579	4.928158595	5.51E-05	0.010105592	1.95766727
SOAE23L18	NM_004656	BAP1	21	10	19	SS00006338	oligo	0.427304162	7.495157164	5.172338577	3.00E-05	0.008311633	2.517550079
SOAE25G13	NM_002405	MFNG	2	10	5	SS00006502	oligo	0.430652995	7.25866562	3.815109544	0.000883865	0.031867129	-0.606902392
SOAE31O16	NM_005826	HNRPR	14	13	13	SS00008546	oligo	0.432011473	8.806217592	3.496803824	0.001933635	0.047396509	-1.326054973
SOAE36D18	NM_020820.2	PREX1	21	15	19	Susc10003321	oligo	0.437196517	8.313386232	4.310518744	0.000280024	0.020141908	0.47027202
SOAE41B20	NA3223	NA3223	31	17	19	SS00010864	oligo	0.438593572	7.985165806	5.07263359	3.85E-05	0.009074762	2.289390695
SOAE24O1	.	CLIC1	2	10	10	Susc10002018	oligo	0.438901464	8.69768044	3.80908194	0.000897149	0.031867256	-0.620639112
SOAE30L15	NA1001	NA1001	9	12	3	SS00008332	oligo	0.439220239	10.36038923	4.655720491	0.000108647	0.01362351	1.329489205
SOAE38D23	NA4226	NA4226	41	15	3	SS00010568	oligo	0.440800004	8.331718359	3.708345908	0.001150634	0.036221053	-0.849611133
SOAE27I5	NM_004818	DDX23	20	11	8	SS00007270	oligo	0.441430429	10.40537808	3.785663401	0.000950657	0.032717391	-0.673972308
SOAE2H18	NM_004907	IER2	21	1	9	SS00000234	oligo	0.444982235	8.036253532	4.317288837	0.000253136	0.019773252	0.547226097
SOAE10N8	NM_019058	DDIT4	31	4	2	SS00002545	oligo	0.448240731	9.409250909	4.613762652	0.000120653	0.014259602	1.232544134
SOAE14O13	NM_145689	APBB1	2	6	9	SS00003510	oligo	0.449410115	11.44168304	3.825912341	0.00086054	0.031540329	-0.582273646
SOAE14K13	NM_016545	IER5	2	6	11	SS00003486	oligo	0.450679583	8.093113484	3.740468885	0.001126302	0.035741465	-0.803414988
SOAE19N19	NM_024295	DERL1	27	8	9	SS00005306	oligo	0.45177496	8.982100781	3.79592807	0.000926827	0.032294024	-0.650602943
SOAE32L17	NM_024711.3	GIMAP6	17	13	7	Susc10003072	oligo	0.452194607	7.916600453	4.301856878	0.000263088	0.019832694	0.511576693
SOAE38M16	NA1726	NA1726	16	16	17	SS00010434	oligo	0.452366642	7.430814701	4.315164479	0.000254483	0.019788955	0.542318288
SOAE33H15	NM_014674	EDEM1	9	13	1	SS00009068	oligo	0.453766778	8.435639641	3.791897832	0.000936113	0.032515322	-0.65977988
SOAE15N17	NM_005324	H3F3B	19	6	1	SS00004165	oligo	0.456163479	11.40453306	3.451831189	0.002157682	0.04956923	-1.426436629
SOAE2P5	NM_030662	MAP2K2	17	1	6	SS00000371	oligo	0.457065347	8.117477094	6.022446412	3.77E-06	0.003256365	4.426048969
SOAE16L17	NM_000206.1	IL2RG	17	7	15	Susc10001521	oligo	0.4571337	9.400356275	3.686327322	0.001214797	0.037448273	-0.89949664
SOAE45K1	NA164	NA164	2	18	4	SS00012245	oligo	0.460923249	8.04004559	3.862626202	0.000785718	0.030480575	-0.498483259
SOAE41D4	NA1456	NA1456	13	17	20	SS00010868	oligo	0.462629124	7.463555579	5.335825788	2.01E-05	0.006496804	2.890053336
SOAE2D4	NM_016270	KLF2	13	1	12	SS00000203	oligo	0.473537832	9.238648928	4.049996628	0.000493216	0.024961482	-0.069026508
SOAE4K15	NA1104	NA1104	10	2	11	Susc10000070	oligo	0.473739026	12.02760156	5.357686464	1.90E-05	0.006496804	2.939695388
SOAE33K2	NM_007271	STK38	6	14	20	SS00008895	oligo	0.483740283	7.782584097	3.945887965	0.000639027	0.027104483	-0.307992657
SOAE29E4	NA1704	NA1704	16	12	14	SS00007720	oligo	0.486529988	7.722434237	4.990638652	4.72E-05	0.009356393	2.101273019
SOAE9H3	NM_001731	BTG1	9	4	14	SS00002222	oligo	0.487490466	9.255299118	5.037403391	4.20E-05	0.009291398	2.20861378
SOAE32I3	NM_080657.4	RSAD2	12	13	8	Susc10002764	oligo	0.497994211	6.918796455	4.293534292	0.000268616	0.019897795	0.492353048
SOAE28L15	NM_004131.3	GZMB	9	12	19	Susc10002686	oligo	0.498549184	7.243832429	3.524953884	0.001805141	0.045894187	-1.263047044
SOAE14G19	NM_033051	SLC46A2	26	6	13	SS00003465	oligo	0.508439756	9.202757762	3.721400198	0.001179631	0.036778472	-0.852214505
SOAE44D3	NM_001760	CCND3	9	18	16	SS00012103	oligo	0.509564497	8.906765619	4.617670825	0.00011948	0.014259602	1.241575489
SOAE20B9	NA3582	NA3582	35	8	8	Susc10001838	oligo	0.515495197	9.627354841	3.795473141	0.000927871	0.032294024	-0.651638915
SOAE37G4	NM_000593	TAP1	14	15	10	SS00010012	oligo	0.516823805	8.895578161	3.668692444	0.00126871	0.03842412	-0.939405128
SOAE10G1	NM_005720	ARPC1B	2	4	6	SS00002316	oligo	0.523568421	10.09837573	4.703211421	9.65E-05	0.012716348	1.439172086
SOAE35C4	NM_024661	CCDC51	14	14	8	SS00009608	oligo	0.528292662	9.08903874	3.681371941	0.001229715	0.037572677	-0.910715004
SOAE14C17	NM_005159	ACTC1	18	6	15	SS00003440	oligo	0.533179031	12.32587895	3.566356922	0.001631201	0.04379226	-1.170141764
SOAE26G19	NM_015646	RAP1B	26	11	17	SS00006885	oligo	0.558496592	9.422821834	4.375277369	0.000218984	0.018440602	0.681228569
SOAE33H16	NM_000858	GUK1	13	13	1	SS00008973	oligo	0.573476805	9.541386281	4.18486035	0.000352368	0.021470757	0.241530603
SOAE32C13	NM_002803.2	PSMC2	2	13	11	Susc10002733	oligo	0.586806304	8.900380456	3.839558765	0.000831941	0.031242441	-0.551144731
SOAE18B5	NM_005601	NKG7	19	7	4	SS00004847	oligo	0.601197923	8.831297205	3.581293852	0.001572568	0.0429423	-1.136558742
SOAE33H6	NM_020123	TM9SF3	21	13	2	SS00008968	oligo	0.64413896	8.685031047	3.723065432	0.001109612	0.035472658	-0.816228422
SOAE20L19	NM_001911.2	CTSG	25	8	3	Susc10001907	oligo	0.647927095	7.295224776	5.582682133	1.09E-05	0.00540027	3.448054725
SOAE32K7	NA2704	NA2704	26	13	8	Susc10002779	oligo	0.650796715	10.61954555	4.312582093	0.000256131	0.019807692	0.536352453
SOAE34F5	NM_018241	TMEM34	19	14	14	SS00009431	oligo	0.657044184	7.09032721	4.024823132	0.000525121	0.025519881	-0.126878838
SOAE32O17	NA1927	NA1927	18	13	5	Susc10002809	oligo	0.689245014	9.603341131	4.610131548	0.000121752	0.014259602	1.224152828
SOAE47O8	NM_002116	HLA-A	30	19	6	SS00013127	oligo	0.708329986	12.33608179	3.930154326	0.000664499	0.027775404	-0.344035142
SOAE30J7	NA2796	NA2796	27	12	4	SS00008316	oligo	0.717327634	14.68046469	3.800176759	0.000917137	0.032294024	-0.640926683
SOAE20M6	NM_005682.4	GPR56	24	8	2	Susc10001718	oligo	0.73148541	7.493623352	3.536608003	0.001754424	0.045286924	-1.23692369
SOAE20K17	NA1918	NA1918	18	8	3	Susc10001616	oligo	0.758230712	11.75483188	4.398458833	0.000206656	0.017837489	0.734812079
SOAE47G18	NA2355	NA2355	22	19	9	SS00013084	oligo	0.784687957	11.82161896	4.321627312	0.000250407	0.019648947	0.557249395
SOAE32K6	NM_002463.1	MX2	22	13	8	Susc10002874	oligo	0.812607519	8.389602822	4.040974814	0.000504423	0.025167215	-0.089764703
SOAE21P6	NM_002767	PRPSAP2	21	9	14	SS00005596	oligo	0.955124218	11.72297156	3.672567358	0.001256666	0.038193352	-0.930639544
