# Supplementary material for: The peripheral blood transcriptome reflects variations in immunity traits in swine: towards the identification of biomarkers
Source: BMC Genomics. 2013 Dec 17;14:894. doi: 10.1186/1471-2164-14-894 (PMC3878494; doi:10.1186/1471-2164-14-894)
Supplement: Additional file 9 — Differentially canonical pathways in animals with contrasted in vitro production levels of IL10. [file 1471-2164-14-894-S9.txt]

Category	Regulation	 -log(p-value)	Ratio	N
4-1BB Signaling in T Lymphocytes	Down	1.41	0.0556	2
Acute Phase Response Signaling	Down	1.56	0.0281	5
Acute Phase Response Signaling	Up	2.19	0.0562	10
ATM Signaling	Down	1.66	0.0492	3
Caveolar-mediated Endocytosis Signaling	Down	3.06	0.0588	5
CNTF Signaling	Down	2.85	0.0727	4
Complement System	Up	1.37	0.0857	3
FAK Signaling	Down	4.64	0.0693	7
FLT3 Signaling in Hematopoietic Progenitor Cells	Down	2.23	0.0526	4
Gap Junction Signaling	Up	1.52	0.0455	8
HER-2 Signaling in Breast Cancer	Down	1.4	0.0375	3
HER-2 Signaling in Breast Cancer	Up	1.51	0.0625	5
HGF Signaling	Down	4.18	0.0667	7
IL-15 Production	Down	1.52	0.0645	2
IL-15 Signaling	Down	3.42	0.0746	5
IL-17 Signaling	Down	2.21	0.0541	4
IL-17A Signaling in Airway Cells	Down	3.35	0.0694	5
IL-2 Signaling	Down	3.71	0.0862	5
IL-3 Signaling	Down	2.23	0.0541	4
ILK Signaling	Up	1.53	0.0469	9
Interferon Signaling	Down	1.33	0.0556	2
Intrinsic Prothrombin Activation Pathway	Up	3.42	0.143	5
JAK/Stat Signaling	Down	3.23	0.0714	5
MSP-RON Signaling Pathway	Down	1.97	0.06	3
NRF2-mediated Oxidative Stress Response	Down	3.3	0.0417	8
Rac Signaling	Down	4.15	0.0574	7
RAR Activation	Up	1.65	0.0476	9
Regulation of Actin-based Motility by Rho	Down	1.37	0.0337	3
Regulation of Actin-based Motility by Rho	Up	1.47	0.0562	5
RhoA Signaling	Up	1.48	0.0526	6
RhoA Signaling	Down	2.44	0.0439	5
Role of IL-17A in Arthritis	Down	2.66	0.0635	4
Role of IL-17F in Allergic Inflammatory Airway Diseases	Down	2.05	0.0625	3
Role of PKR in Interferon Induction and Antiviral Response	Down	3.15	0.087	4
Tumoricidal Function of Hepatic Natural Killer Cells	Down	1.61	0.0833	2
VDR/RXR Activation	Up	1.43	0.0617	5
VEGF Signaling	Down	2.74	0.0505	5
