# Supplementary material for: The peripheral blood transcriptome reflects variations in immunity traits in swine: towards the identification of biomarkers
Source: BMC Genomics. 2013 Dec 17;14:894. doi: 10.1186/1471-2164-14-894 (PMC3878494; doi:10.1186/1471-2164-14-894)
Supplement: Additional file 10 — Differentially expressed genes in animals with contrasted phagocytosis capacities. [file 1471-2164-14-894-S10.txt]

ID	HUMAN_GENEBANKACC	HUMAN_GENENAME	Block	Row	Column	Name	Status	logFC	AveExpr	t	P.Value	adj.P.Val	B
SOAE40A3	NM_006433.2	GNLY	12	16	8	Susc10003507	oligo	-1.807279728	10.09836906	-4.142998756	0.000408228	0.018545382	0.121709788
SOAE8G14	NM_001040105.1	MUC17	6	3	1	Susc10000527	oligo	-1.088333426	13.42371296	-4.012344121	0.000563375	0.020492105	-0.174118833
SOAE18B5	NM_005601	NKG7	19	7	4	SS00004847	oligo	-1.032724438	8.828239012	-4.90544674	6.22E-05	0.011753935	1.850902881
SOAE20M6	NM_005682.4	GPR56	24	8	2	Susc10001718	oligo	-1.009086736	8.181329013	-4.856789549	7.01E-05	0.011918458	1.741030332
SOAE22H17	NM_004131	GZMB	17	9	9	SS00006029	oligo	-0.893415319	9.843669836	-5.077762097	4.08E-05	0.011739053	2.238840098
SOAE28J13	NM_182697.1	UBE2H	3	12	19	Susc10002673	oligo	-0.82193931	14.3809744	-4.247964948	0.000315031	0.017833055	0.359857439
SOAE30O7	NM_025009	CEP135	26	12	2	SS00008067	oligo	-0.818874653	10.04209053	-6.377997513	1.82E-06	0.00587849	5.071347253
SOAE21L5	NM_016097	IER3IP1	17	9	16	SS00005667	oligo	-0.807276391	6.739826877	-3.309853986	0.003115457	0.042515519	-1.737302836
SOAE32C14	NM_006144.2	GZMA	6	13	11	Susc10002830	oligo	-0.777234864	7.647504862	-4.566166273	0.00014353	0.015442215	1.082599014
SOAE27P21	NM_018170	P15RS	33	11	5	SS00007599	oligo	-0.76972474	9.251043579	-3.975417278	0.000616993	0.021561042	-0.257563088
SOAE36K3	NM_003153.3	STAT6	10	15	16	Susc10003164	oligo	-0.76834773	14.49611359	-4.198758463	0.000355736	0.018334703	0.2481772
SOAE14M7	NM_002053	GBP1	28	6	10	SS00003495	oligo	-0.76604861	8.312364332	-5.141906388	3.48E-05	0.011690737	2.38271878
SOAE20L19	NM_001911.2	CTSG	25	8	3	Susc10001907	oligo	-0.762500887	8.431990173	-4.385980695	0.000224007	0.0164802	0.673328528
SOAE47J1	NM_016614	TTRAP	3	19	8	SS00013278	oligo	-0.748982553	12.4187111	-4.772709537	8.62E-05	0.01283347	1.550882719
SOAE27I5	NM_004818	DDX23	20	11	8	SS00007270	oligo	-0.723774208	10.82373485	-4.555478953	0.000147368	0.015442215	1.058335503
SOAE16H21	NM_005041.3	PRF1	33	7	17	Susc10001499	oligo	-0.719748155	8.157033759	-4.601988638	0.000131381	0.014727454	1.163908838
SOAE4H18	NM_001337.3	CX3CR1	21	2	13	Susc10000238	oligo	-0.717785139	9.116599712	-4.400668539	0.000216023	0.01628472	0.70669766
SOAE12A14	NM_004938.2	DAPK1	8	5	11	Susc10000880	oligo	-0.71308367	14.46672025	-3.614919488	0.001491612	0.030177749	-1.066163108
SOAE5N9	NM_000733	CD3E	35	2	2	SS00001121	oligo	-0.712555077	9.003531096	-5.068851324	4.17E-05	0.011739053	2.218828473
SOAE2D4	NM_016270	KLF2	13	1	12	SS00000203	oligo	-0.708244054	9.778442916	-5.457539887	1.88E-05	0.011690737	2.953355546
SOAE10N8	NM_019058	DDIT4	31	4	2	SS00002545	oligo	-0.700539857	10.22379559	-5.815712696	6.84E-06	0.007763115	3.870864034
SOAE24N19	NM_005810.3	KLRG1	27	10	9	Susc10002312	oligo	-0.688976387	7.377286729	-5.028191328	4.60E-05	0.011739053	2.127443059
SOAE38J23	NM_022059	CXCL16	43	16	19	SS00010604	oligo	-0.684252288	8.008511688	-3.775263024	0.001008516	0.026079886	-0.708091123
SOAE3F8	NM_001003806	TARP	31	1	2	SS00000597	oligo	-0.664229424	8.333008471	-4.328624433	0.000258115	0.01692428	0.543030554
SOAE35E14	XM_172995	LOC255809	8	14	5	SS00009625	oligo	-0.654844618	9.941816669	-5.364330047	2.03E-05	0.011690737	2.878987834
SOAE47B13	NM_152522	ARL6IP6	3	19	11	SS00013236	oligo	-0.652836228	14.26697026	-4.215445705	0.000341376	0.018077224	0.286043964
SOAE8G1	NM_033423.2	GZMH	2	3	2	Susc10000424	oligo	-0.637691694	8.354023268	-3.995122688	0.00058778	0.021084658	-0.213044878
SOAE17C8	NM_021121	EEF1B2	30	7	12	SS00004290	oligo	-0.63504247	7.561257295	-3.380619791	0.002629152	0.039467004	-1.583032935
SOAE23O11	NM_001335	CTSW	42	10	18	SS00006169	oligo	-0.631329766	10.04531527	-4.298676279	0.000277938	0.017135872	0.475008225
SOAE21P6	NM_002767	PRPSAP2	21	9	14	SS00005596	oligo	-0.630120676	11.50178119	-3.847672123	0.000844529	0.024137589	-0.545493906
SOAE13K13	NM_004749	TBRG4	2	6	19	SS00003106	oligo	-0.628067202	9.861475701	-3.57768276	0.001632941	0.031531843	-1.148862507
SOAE8O17	NM_012081.3	ELL2	18	4	17	Susc10000481	oligo	-0.617379339	11.95309027	-4.036344008	0.000531034	0.020245462	-0.119842459
SOAE40D3	NM_176821.3	NLRP10	9	16	8	Susc10003847	oligo	-0.612773766	12.91368743	-4.039464742	0.000526966	0.020245462	-0.112782475
SOAE36D18	NM_020820.2	PREX1	21	15	19	Susc10003321	oligo	-0.609951713	9.086155448	-6.495724058	1.38E-06	0.00587849	5.317135513
SOAE16D1	NM_003286.2	TOP1	1	7	20	Susc10001465	oligo	-0.608003284	9.251716718	-3.201648063	0.004032193	0.047741941	-1.971238596
SOAE26G7	NM_021103	TMSB10	26	11	18	SS00006879	oligo	-0.602801362	12.86388402	-3.252575753	0.003572125	0.045275761	-1.861444458
SOAE19O22	NM_006762	LAPTM5	38	8	9	SS00005129	oligo	-0.599467392	10.97114728	-4.446790733	0.000192755	0.015917074	0.811480794
SOAE36F19	.	TRB@	27	15	17	Susc10003434	oligo	-0.596713816	10.84719901	-3.843708814	0.00085278	0.024140842	-0.554406134
SOAE2H20	NM_014624	S100A6	29	1	9	SS00000235	oligo	-0.595880149	10.1804953	-5.194418484	3.07E-05	0.011690737	2.500266156
SOAE28O11	NM_005929.3	MFI2	42	12	18	Susc10002417	oligo	-0.59542847	8.665480178	-6.379066972	1.81E-06	0.00587849	5.073589107
SOAE25K19	NM_005489	SH2D3C	26	10	3	SS00006529	oligo	-0.594906712	10.55281653	-3.895434421	0.000751089	0.022930802	-0.437987035
SOAE15O6	NM_021968	HIST1H4J	22	6	2	SS00003981	oligo	-0.593383741	12.28075485	-4.359692692	0.000239041	0.016836564	0.613606728
SOAE47O8	NM_002116	HLA-A	30	19	6	SS00013127	oligo	-0.591619929	12.98074255	-3.812715087	0.000920115	0.025093115	-0.624052633
SOAE12O14	NM_002346.1	LY6E	6	5	5	Susc10000967	oligo	-0.590782559	9.270483142	-4.416665484	0.00020765	0.015917074	0.743041021
SOAE29E24	NM_015508	TIPARP	48	12	13	SS00007730	oligo	-0.590270757	7.971628666	-4.309672196	0.000270489	0.016979814	0.49998234
SOAE21G10	NM_024482	GMEB1	38	9	18	SS00005455	oligo	-0.58927335	10.06986075	-4.812342961	7.82E-05	0.012619208	1.640556542
SOAE33N24	NM_005581	BCAM	47	14	17	SS00009013	oligo	-0.586730726	7.742638843	-3.21014471	0.003951637	0.047307289	-1.95296044
SOAE33O2	NM_015568	PPP1R16B	6	14	18	SS00008919	oligo	-0.585994631	7.847543697	-5.035933253	4.52E-05	0.011739053	2.144852387
SOAE47O24	NM_001020	RPS16	46	19	5	SS00013135	oligo	-0.58458256	11.82369635	-3.873032789	0.000793567	0.023417687	-0.488433817
SOAE47M4	NM_005989	AKR1D1	16	19	6	SS00013113	oligo	-0.583249582	13.27839121	-3.233441408	0.003738677	0.046163709	-1.902762151
SOAE17J17	NM_033008	PCBP4	19	7	7	SS00004521	oligo	-0.576961127	10.68726901	-4.543298304	0.000151868	0.015442215	1.030678998
SOAE34N16	NM_002339	LSP1	15	14	9	SS00009389	oligo	-0.576522209	10.13031584	-5.059286953	4.27E-05	0.011739053	2.197342617
SOAE35M20	NM_000734	CD247	32	14	1	SS00009676	oligo	-0.574791569	8.620041317	-4.033461895	0.000534818	0.020246861	-0.126362141
SOAE40E23	NM_018284.1	GBP3	44	16	5	Susc10003544	oligo	-0.574206737	8.332768967	-4.198304196	0.000356135	0.018334703	0.247146485
SOAE14C17	NM_005159	ACTC1	18	6	15	SS00003440	oligo	-0.56919611	12.76737239	-4.64695525	0.000117581	0.013622779	1.265928523
SOAE10G1	NM_005720	ARPC1B	2	4	6	SS00002316	oligo	-0.565157191	10.25155727	-5.068591201	4.17E-05	0.011739053	2.218244209
SOAE7D7	NM_004966	HNRPF	25	3	12	SS00001820	oligo	-0.56388428	10.31522497	-5.224577361	2.85E-05	0.011690737	2.567673718
SOAE29K4	NM_002348	LY9	14	12	12	SS00007756	oligo	-0.56045368	8.587826675	-3.695687456	0.001225086	0.027751399	-0.886168914
SOAE20P11	NM_001015053.1	HDAC5	41	8	2	Susc10001928	oligo	-0.556147738	10.97794603	-4.317566452	0.000265264	0.01692428	0.517912886
SOAE40G17	NM_001175.4	ARHGDIB	18	16	5	Susc10003555	oligo	-0.554241329	9.97812446	-3.944184195	0.000666272	0.021956928	-0.328072358
SOAE6I16	NM_001402	EEF1A1	16	3	15	SS00001290	oligo	-0.553766897	13.63020166	-3.215704593	0.00389977	0.047078878	-1.940991204
SOAE34D15	NM_001001349	NKIRAS2	9	14	15	SS00009424	oligo	-0.552096252	9.97477956	-4.329237285	0.000257724	0.01692428	0.544422656
SOAE20G1	NM_002838.2	PTPRC	2	8	6	Susc10001584	oligo	-0.551818602	9.448403813	-4.216914597	0.00034014	0.018077224	0.289377547
SOAE6O12	NM_001005	RPS3	46	3	14	SS00001324	oligo	-0.551028357	12.36198036	-4.310764979	0.00026976	0.016979814	0.502464375
SOAE25G7	NM_014007	ZBTB43	26	10	6	SS00006499	oligo	-0.550094655	9.474991439	-5.34921868	2.10E-05	0.011690737	2.845412114
SOAE28M4	NM_018326.2	GIMAP4	16	12	18	Susc10002498	oligo	-0.54648284	9.514988004	-3.68785976	0.001248717	0.027814968	-0.903647991
SOAE19G15	NM_001456	FLNA	10	8	13	SS00004983	oligo	-0.545691837	10.1599515	-4.910413958	6.15E-05	0.011753935	1.862111871
SOAE36M9	NM_000732.3	CD3D	36	15	14	Susc10003179	oligo	-0.542480444	8.344830314	-4.786450865	8.34E-05	0.012820953	1.581981739
SOAE37J2	NM_003935	TOP3B	7	15	8	SS00010118	oligo	-0.538140378	8.317303569	-5.839903434	6.45E-06	0.007763115	3.92336234
SOAE20H2	NM_000878.2	IL2RB	5	8	6	Susc10001775	oligo	-0.535097716	8.598310416	-4.239008483	0.000322078	0.017885911	0.339525184
SOAE44D2	NM_005022	PFN1	5	18	16	SS00012007	oligo	-0.534426748	10.49726674	-4.534032339	0.000155384	0.015442215	1.009638583
SOAE24M7	NM_002872.3	RAC2	28	10	10	Susc10002009	oligo	-0.533098337	9.489435715	-3.313101414	0.00309134	0.042488696	-1.73024459
SOAE7A6	NM_005702	ERAL1	24	3	12	SS00001617	oligo	-0.532273561	8.725265946	-4.025585714	0.000545297	0.020454881	-0.144176653
SOAE22M7	NM_000560	CD53	28	9	6	SS00005775	oligo	-0.530120529	9.569691898	-4.516721333	0.000162172	0.01556285	0.97032637
SOAE24H14	.	SLC39A7	5	10	13	Susc10002173	oligo	-0.52691266	8.734993864	-4.700204439	0.000103108	0.013404798	1.386660106
SOAE47K12	NM_182518	C1orf84	46	19	8	SS00013105	oligo	-0.526476845	12.60509899	-3.305118578	0.003150952	0.042677436	-1.747591428
SOAE6B22	NM_000972	RPL7A	39	3	19	SS00001340	oligo	-0.525858114	12.06540737	-3.585796178	0.001601069	0.031163555	-1.130859491
SOAE34F1	NM_019054	FAM35A	3	14	14	SS00009429	oligo	-0.525254326	8.97956981	-4.954984607	5.51E-05	0.011739053	1.962624347
SOAE38A18	NM_025090	USP36	24	15	3	SS00010363	oligo	-0.523836325	9.032688597	-4.117547263	0.000434685	0.019037085	0.064021069
SOAE6H11	NM_001404	EEF1G	41	3	18	SS00001466	oligo	-0.52319353	11.32583603	-4.316194945	0.000266165	0.01692428	0.514797672
SOAE6K17	NM_004355	CD74	18	3	15	SS00001208	oligo	-0.522594149	12.41194409	-3.576967253	0.001635782	0.031548992	-1.15044972
SOAE15P22	NM_002831	PTPN6	37	6	1	SS00004084	oligo	-0.514242943	9.943772657	-4.061235742	0.000499438	0.019684463	-0.063515916
SOAE6O24	NM_002948	RPL15	46	3	13	SS00001330	oligo	-0.51309046	11.44102724	-3.851202133	0.000837246	0.024048887	-0.537554876
SOAE47B17	NM_020156	C1GALT1	19	19	11	SS00013238	oligo	-0.508633935	11.3909276	-3.450964024	0.002219385	0.036502338	-1.428775752
SOAE14G19	NM_033051	SLC46A2	26	6	13	SS00003465	oligo	-0.507910455	8.972642649	-5.850368691	6.30E-06	0.007763115	3.946051516
SOAE4L1	.	HLA-DRB1	1	2	12	Susc10000353	oligo	-0.507536248	9.779771802	-3.865763824	0.000807855	0.023553536	-0.504794153
SOAE6C16	NM_002823	PTMA	14	3	19	SS00001254	oligo	-0.507385719	11.4170877	-3.590048579	0.001584609	0.030944681	-1.121420118
SOAE27N7	NM_207171	POGZ	27	11	6	SS00007580	oligo	-0.50659939	9.316979468	-5.941222462	5.07E-06	0.007763115	4.142450867
SOAE15K11	NM_023938	C1orf116	42	6	4	SS00003865	oligo	-0.505412241	9.011209118	-6.239913156	2.51E-06	0.006188715	4.780518746
SOAE28L14	NM_031910.3	C1QTNF6	5	12	19	Susc10002587	oligo	-0.504006935	12.7512396	-3.543338021	0.001774893	0.032875518	-1.224967446
SOAE47L14	NM_145283	C9orf121	5	19	7	SS00013201	oligo	-0.502520919	10.64333611	-4.393733592	0.000219757	0.016453974	0.690942202
SOAE40M12	NM_006060.2	IKZF1	48	16	2	Susc10003702	oligo	-0.500969973	8.084580923	-4.38053474	0.000227042	0.016537661	0.660956042
SOAE12J11	NM_005625.3	SDCBP	43	5	8	Susc10001122	oligo	-0.500321397	13.19773974	-4.066486241	0.000493015	0.019684463	-0.051630679
SOAE20O14	NM_000885.4	ITGA4	6	8	1	Susc10001734	oligo	-0.497699638	8.025465917	-4.0370251	0.000530144	0.020245462	-0.118301681
SOAE6P1	NM_001863	COX6B1	1	3	14	SS00001509	oligo	-0.496417041	11.61030529	-5.200325198	3.02E-05	0.011690737	2.513474149
SOAE41N7	NM_024771	NAT11	27	17	14	SS00011025	oligo	-0.494684637	7.472853734	-5.055107627	4.31E-05	0.011739053	2.187951919
SOAE36G24	NM_020398.2	SPINLW1	46	15	17	Susc10003249	oligo	-0.494090724	10.96880834	-3.441963003	0.002268113	0.037113207	-1.448561683
SOAE16K1	.	PPP1R11	2	7	16	Susc10001227	oligo	-0.493811994	9.756113147	-4.961061322	5.43E-05	0.011739053	1.976318733
SOAE37M20	NM_001004106	GRK6	32	15	5	SS00010056	oligo	-0.492704134	8.805971343	-3.857803538	0.000823793	0.023741469	-0.522705356
SOAE47O20	NM_001030	RPS27	30	19	5	SS00013133	oligo	-0.492119024	11.74819637	-3.801513198	0.000945721	0.025359897	-0.649202714
SOAE30N16	NM_181746	LASS2	15	12	1	SS00008249	oligo	-0.491076023	8.362217248	-4.307259202	0.000272106	0.017019458	0.494501765
SOAE20A18	NM_000889.1	ITGB7	24	8	7	Susc10001651	oligo	-0.489901481	7.209297016	-3.92327866	0.000701416	0.022095871	-0.375229058
SOAE12H1	NM_001381.2	DOK1	1	5	10	Susc10001105	oligo	-0.489149	9.213090005	-3.770132968	0.00102126	0.026079886	-0.71959165
SOAE32K16	NM_001775.2	CD38	14	13	7	Susc10002879	oligo	-0.488150396	8.638236474	-3.531162367	0.001828066	0.033288927	-1.251906445
SOAE13K6	NM_153819	RASGRP2	22	6	20	SS00003197	oligo	-0.486274519	8.555395798	-3.726356608	0.001136669	0.026985798	-0.81761776
SOAE7H13	NM_031287	SF3B5	1	3	9	SS00001847	oligo	-0.484438904	9.568564368	-4.756711949	8.97E-05	0.013012818	1.514666946
SOAE27H7	NM_002298	LCP1	25	11	10	SS00007544	oligo	-0.483609862	9.843546902	-4.267731032	0.000300019	0.0174865	0.40473488
SOAE31G20	NM_014931	SAPS1	30	13	17	SS00008500	oligo	-0.48204596	12.18400997	-4.748282676	9.16E-05	0.013047778	1.495580149
SOAE5E14	NM_006098	GNB2L1	8	2	5	SS00000885	oligo	-0.480288008	11.80557842	-3.222676902	0.003835658	0.046761983	-1.92597166
SOAE18E7	NM_001425	EMP3	28	7	2	SS00004587	oligo	-0.479839193	8.652164636	-5.240514501	2.74E-05	0.011690737	2.603263366
SOAE34J2	NM_001731	BTG1	7	14	12	SS00009358	oligo	-0.478427825	10.57982715	-3.58572477	0.001601347	0.031163555	-1.131017978
SOAE27G19	NM_002138	HNRPD	26	11	9	SS00007265	oligo	-0.475208701	12.92238669	-3.496072195	0.001990189	0.034950791	-1.329419126
SOAE30P23	NM_002181	IHH	41	12	1	SS00008360	oligo	-0.473618668	8.950160302	-5.705007523	8.91E-06	0.009042129	3.629711917
SOAE7B22	NM_002966	S100A10	39	3	11	SS00001720	oligo	-0.473116804	10.09297591	-4.235112322	0.000325192	0.017885911	0.330680999
SOAE8P20	NM_001008741.1	PPIA	29	4	17	Susc10000677	oligo	-0.471293844	10.80012505	-3.833636927	0.00087411	0.024338313	-0.57704837
SOAE44O22	NM_001909	CTSD	38	18	9	SS00011994	oligo	-0.471223014	10.23038673	-5.386667248	1.92E-05	0.011690737	2.928578502
SOAE41I22	NM_198501	SMTNL2	40	17	15	SS00010818	oligo	-0.47090344	8.219605531	-6.148450457	3.11E-06	0.006710302	4.58641286
SOAE20L9	NM_006563.2	KLF1	33	8	4	Susc10001902	oligo	-0.470493163	8.497466076	-3.963775288	0.000634924	0.021813424	-0.283852771
SOAE15O20	NM_018120	ARMC1	30	6	1	SS00003988	oligo	-0.470460775	8.707517672	-5.262346235	2.60E-05	0.011690737	2.651980681
SOAE47H23	NM_018342	TMEM144	41	19	9	SS00013277	oligo	-0.469710864	9.57768902	-3.839597625	0.000861424	0.024140842	-0.563649435
SOAE34E9	NM_175077	SLA2	36	14	14	SS00009148	oligo	-0.46409226	8.087284563	-4.668181208	0.000111582	0.013404798	1.314065208
SOAE22L15	NM_172226	CAMKK2	9	9	7	SS00006052	oligo	-0.461302843	8.597156751	-4.605608477	0.000130212	0.014691845	1.172123486
SOAE1B8	NM_001007	RPS4X	31	1	20	SS00000654	oligo	-0.461057619	10.80674117	-3.32348484	0.00301544	0.04198621	-1.707662366
SOAE35M15	XM_029084	FLJ21438	12	14	1	SS00009579	oligo	-0.460193174	7.574332897	-4.147170768	0.000404047	0.018480524	0.131168522
SOAE15M12	NM_025228	TRAF3IP3	48	6	2	SS00003972	oligo	-0.45869088	8.014459005	-3.891120841	0.00075909	0.023030162	-0.447704023
SOAE17O12	NM_000984	RPL23A	46	7	6	SS00004364	oligo	-0.456437123	11.97940232	-3.388188272	0.002581745	0.039269576	-1.566478064
SOAE11P13	NM_007175	ERLIN2	1	5	13	SS00003035	oligo	-0.454704367	10.83536717	-4.33772521	0.000252375	0.016862261	0.56370348
SOAE36O15	NM_004350.1	RUNX3	10	15	13	Susc10003195	oligo	-0.453372394	9.224536113	-4.202236987	0.000352694	0.018334703	0.256070037
SOAE20H17	NM_012481.3	IKZF3	17	8	5	Susc10001881	oligo	-0.453028096	8.440272207	-3.709812699	0.001183553	0.027465488	-0.854609632
SOAE18C9	NM_020470	YIF1A	34	7	4	SS00004576	oligo	-0.450322045	9.06093754	-3.2491413	0.00360148	0.045381275	-1.868866407
SOAE4E1	NM_001767.2	CD2	4	2	14	Susc10000024	oligo	-0.449755278	8.947436263	-3.183499391	0.004209617	0.048609111	-2.010225886
SOAE35H19	NM_002731	PRKACB	25	14	5	SS00009830	oligo	-0.448647465	8.684775919	-4.819292346	7.69E-05	0.012544534	1.656272479
SOAE30M3	NM_015397	WDR40A	12	12	2	SS00008053	oligo	-0.447328907	10.05189536	-5.003601119	4.89E-05	0.011739053	2.072119691
SOAE37C5	NM_002137	HNRPA2B1	18	15	12	SS00009894	oligo	-0.446810596	11.40813768	-3.731837858	0.001121543	0.026820342	-0.805355101
SOAE26O6	NM_005044	PRKX	22	11	14	SS00007021	oligo	-0.446723253	9.314249393	-3.622149161	0.001465599	0.030069578	-1.050085088
SOAE35N16	NM_173091	NFATC2	15	14	1	SS00009769	oligo	-0.445828437	7.639294178	-4.989494777	5.06E-05	0.011739053	2.040364784
SOAE13M20	NM_003512	HIST1H2AC	32	6	17	SS00003216	oligo	-0.445641998	8.793903891	-3.603320999	0.001534294	0.03047931	-1.091942446
SOAE45D6	NM_173654	C3orf64	21	18	8	SS00012389	oligo	-0.44553696	10.07508134	-3.895033145	0.00075183	0.022930802	-0.438891031
SOAE20G11	NM_002906.3	RDX	42	8	6	Susc10001589	oligo	-0.444568069	8.618272558	-4.2473712	0.000315494	0.017833055	0.358509505
SOAE12A19	.	MRPS18B	28	5	11	Susc10000787	oligo	-0.443497575	10.44106328	-3.687940476	0.001248471	0.027814968	-0.90346779
SOAE4F8	NM_004811.1	LPXN	31	2	14	Susc10000221	oligo	-0.440757233	7.678725607	-4.020963247	0.000551542	0.020492105	-0.154630221
SOAE36O5	NM_171827.2	CD8A	18	15	14	Susc10003189	oligo	-0.440605908	8.231634941	-4.725996458	9.68E-05	0.013256303	1.445102438
SOAE26E7	NM_017660	GATAD2A	28	11	18	SS00006867	oligo	-0.439896813	10.90708018	-3.359981422	0.002762777	0.04021401	-1.628122727
SOAE26E16	NM_018150	C1orf164	16	11	17	SS00006966	oligo	-0.439248738	10.80331952	-5.428426046	1.74E-05	0.011690737	3.021156404
SOAE31L12	NM_004643	PABPN1	45	13	16	SS00008615	oligo	-0.43889828	9.701563673	-3.660863476	0.001333708	0.028779742	-0.963874262
SOAE32J21	NM_001663.2	ARF6	35	13	7	Susc10003062	oligo	-0.438867721	9.386864184	-3.938083272	0.000676344	0.021960276	-0.341837475
SOAE33J14	NM_020847	TNRC6A	7	14	19	SS00008984	oligo	-0.438559517	7.657978349	-4.114654121	0.000437799	0.019037085	0.057465089
SOAE40C7	.	PSMB9	26	16	8	Susc10003522	oligo	-0.4382313	8.916286798	-3.764710949	0.001034901	0.026240419	-0.73174379
SOAE6B16	NM_001009	RPS5	15	3	19	SS00001337	oligo	-0.437331813	11.29996685	-3.195407943	0.004092365	0.047961034	-1.984652149
SOAE25J21	NM_001000	RPL39	35	10	3	SS00006803	oligo	-0.436225295	11.30030544	-3.169850559	0.004348002	0.04944416	-2.03949692
SOAE6A9	NM_000992	RPL29	36	3	20	SS00001144	oligo	-0.432667914	11.94160215	-3.232376894	0.003748161	0.046184509	-1.90505849
SOAE17K17	NM_201265	UBL7	18	7	7	SS00004248	oligo	-0.432378409	9.528382684	-4.233672978	0.00032635	0.017885911	0.327413816
SOAE36P24	NM_002886.2	RAP2B	45	15	13	Susc10003399	oligo	-0.431947654	8.250029326	-3.569145587	0.001667151	0.031766027	-1.167795866
SOAE30P22	NM_018425	PI4KII	37	12	1	SS00008264	oligo	-0.431103521	9.619722249	-3.936946646	0.000678237	0.021960276	-0.344401678
SOAE2N14	NM_005739	RASGRP1	7	1	5	SS00000268	oligo	-0.430487571	8.254564207	-4.278733614	0.000291975	0.017466365	0.42971871
SOAE22B12	NM_005148	UNC119	47	9	12	SS00005895	oligo	-0.42968078	9.226778792	-3.466856342	0.002135835	0.0360336	-1.393808554
SOAE47A16	NM_005737	ARL4C	16	19	11	SS00013047	oligo	-0.429129278	8.60112976	-3.238256307	0.003696071	0.045849925	-1.892372523
SOAE20O4	NM_004271.3	LY86	14	8	2	Susc10001729	oligo	-0.428650499	10.08938243	-3.583126563	0.001611488	0.03128214	-1.136784158
SOAE8N7	NM_001101.2	ACTB	27	4	18	Susc10000758	oligo	-0.428637916	13.08146756	-4.129592773	0.000421958	0.018799682	0.091320394
SOAE47F24	NM_005617	RPS14	47	19	9	SS00013170	oligo	-0.428152076	11.96321295	-3.426214392	0.002355895	0.037938267	-1.483147081
SOAE6D8	NM_004768	SFRS11	29	3	20	SS00001345	oligo	-0.427532206	8.244481287	-4.041558208	0.000524255	0.020213606	-0.108046167
SOAE36H24	NM_005535.1	IL12RB1	45	15	17	Susc10003350	oligo	-0.424858616	7.165093546	-4.152995846	0.00039828	0.018480524	0.144376142
SOAE20K21	NM_014266.3	HCST	34	8	3	Susc10001618	oligo	-0.424826056	8.224876221	-3.223754756	0.003825839	0.046708241	-1.923648823
SOAE34C19	NM_006321	ARIH2	26	14	15	SS00009141	oligo	-0.423113384	12.03961393	-3.941122364	0.000671308	0.021956928	-0.334980899
SOAE33K2	NM_007271	STK38	6	14	20	SS00008895	oligo	-0.421287783	8.00680751	-4.232369584	0.000327402	0.017885911	0.324455271
SOAE25H11	XM_038150	MAST3	41	10	6	SS00006786	oligo	-0.420052779	8.38968685	-4.018011889	0.000555566	0.020492105	-0.161303988
SOAE37E24	NM_003380	VIM	48	15	9	SS00010010	oligo	-0.419620395	10.3412866	-3.214200064	0.00391374	0.047082157	-1.94423081
SOAE11B24	NM_020410	ATP13A1	47	5	19	SS00002861	oligo	-0.419615365	7.592656768	-4.648736162	0.000117065	0.013622779	1.269967851
SOAE29K24	NM_002449	MSX2	46	12	11	SS00007766	oligo	-0.417478521	9.375730991	-3.994484343	0.000588704	0.021084658	-0.214487399
SOAE10G5	NM_145313	RASGEF1A	18	4	6	SS00002318	oligo	-0.416818298	8.74004263	-4.335085696	0.000254027	0.016862261	0.557707594
SOAE37D1	NM_175862	CD86	1	15	12	SS00010177	oligo	-0.414926141	7.33700418	-4.890012593	6.46E-05	0.011753935	1.816065305
SOAE31L19	NM_019555	ARHGEF3	25	13	15	SS00008714	oligo	-0.412105091	8.134694843	-4.051120173	0.000512046	0.019998764	-0.086409969
SOAE12D13	NM_000129.2	F13A1	1	5	11	Susc10001087	oligo	-0.411737574	11.861943	-3.349793796	0.002831153	0.040708152	-1.650350926
SOAE9C9	NM_001288	CLIC1	34	4	16	SS00001916	oligo	-0.411145884	7.888331591	-5.318125716	2.27E-05	0.011690737	2.776259537
SOAE36B4	NM_022141.4	PARVG	15	15	20	Susc10003301	oligo	-0.411008884	7.722237436	-3.319704458	0.003042861	0.042094276	-1.715886523
SOAE4H14	NM_016123.1	IRAK4	5	2	13	Susc10000236	oligo	-0.409735559	9.36736369	-4.141012685	0.000410234	0.01858758	0.11720722
SOAE30N23	NM_014341	MTCH1	43	12	1	SS00008348	oligo	-0.409450385	10.25951886	-4.036132759	0.000531311	0.020245462	-0.120320345
SOAE9G21	NM_031263	HNRPK	34	4	13	SS00001946	oligo	-0.408148515	8.978723558	-4.846366565	7.19E-05	0.012056313	1.717477648
SOAE32L9	NM_004810.2	GRAP2	33	13	8	Susc10003068	oligo	-0.406768616	7.77708674	-3.332105065	0.002953808	0.041534888	-1.688898773
SOAE19O10	NM_002319	LRCH4	38	8	10	SS00005123	oligo	-0.406545814	9.20182687	-3.733568826	0.001116807	0.026820342	-0.801481895
SOAE26A4	NM_080735	WFDC2	16	11	20	SS00006936	oligo	-0.406417687	9.564142992	-3.273674618	0.003396815	0.044345261	-1.815794633
SOAE20E7	NM_015474.2	SAMHD1	28	8	6	Susc10001575	oligo	-0.405175843	7.819135078	-3.388924998	0.002577176	0.039269576	-1.564866035
SOAE30F7	NM_000801	FKBP1A	27	12	6	SS00008292	oligo	-0.403700328	10.58235274	-4.223025889	0.000335045	0.018074644	0.30324744
SOAE27I11	NM_002896	RBM4	44	11	8	SS00007273	oligo	-0.402919574	9.018588588	-3.538416644	0.001796201	0.033022505	-1.235858784
SOAE3C16	NM_001664	RHOA	14	1	3	SS00000494	oligo	-0.402742914	10.52731316	-3.47445411	0.002096986	0.035907477	-1.377076873
SOAE36I20	.	BAT4	32	15	15	Susc10003261	oligo	-0.402116075	8.370568019	-5.110710311	3.76E-05	0.011735366	2.312783537
SOAE32B11	NM_015613.1	LRIT1	43	13	12	Susc10003009	oligo	-0.401998058	8.133394588	-4.180258551	0.000372361	0.018471447	0.206206618
SOAE2P12	NM_002710	PPP1CC	45	1	6	SS00000279	oligo	-0.401964536	9.129449393	-4.677897871	0.000108939	0.013404798	1.336096041
SOAE10O19	NM_004383	CSK	26	4	1	SS00002373	oligo	-0.400331999	8.815843373	-4.416184588	0.000207897	0.015917074	0.74194848
SOAE9M20	NM_001558	IL10RA	32	4	9	SS00002076	oligo	-0.399092356	8.671471005	-4.412552257	0.000209772	0.015917074	0.733696225
SOAE17O5	NM_032889	MFSD5	18	7	6	SS00004266	oligo	-0.398880368	8.835931185	-4.147622513	0.000403597	0.018480524	0.132192752
SOAE28P12	NM_001766.2	CD1D	45	12	18	Susc10002611	oligo	-0.398457374	8.230577162	-3.620396494	0.001471864	0.030069578	-1.053983462
SOAE6C20	NM_199002	ARHGEF1	30	3	19	SS00001256	oligo	-0.397957996	8.343953074	-4.54276353	0.000152069	0.015442215	1.029464715
SOAE11H20	NM_018226	RNPEPL1	29	5	17	SS00002895	oligo	-0.397777658	8.001913343	-4.671067265	0.00011079	0.013404798	1.320609162
SOAE4D20	NM_000579.1	CCR5	29	2	15	Susc10000215	oligo	-0.397108655	8.795742549	-3.756533833	0.001055816	0.026338944	-0.75006509
SOAE22O19	NM_018125	ARHGEF10L	26	9	5	SS00005793	oligo	-0.396518315	11.00968013	-3.565030361	0.001683891	0.03187419	-1.176918752
SOAE4N2	.	GABBR1	7	2	10	Susc10000267	oligo	-0.396457062	9.340297641	-3.488987842	0.002024587	0.035224576	-1.345044996
SOAE22H19	NM_015374	UNC84B	25	9	9	SS00006030	oligo	-0.39493294	9.4409448	-4.87567271	6.69E-05	0.011753935	1.783685725
SOAE29I7	NM_144567	ANGEL2	28	12	12	SS00007651	oligo	-0.393944915	7.545364214	-4.342174763	0.000249616	0.016837404	0.573811167
SOAE18D12	NM_021805	SIGIRR	45	7	4	SS00004767	oligo	-0.393840394	11.10567855	-3.202495287	0.00402409	0.047678698	-1.969416756
SOAE10C20	NM_002198	IRF1	30	4	7	SS00002396	oligo	-0.393815319	9.941560387	-3.435083194	0.002306061	0.037479389	-1.463675578
SOAE23E4	NM_080424	SP110	16	9	2	SS00006200	oligo	-0.393693112	7.457101294	-3.329893873	0.002969499	0.041629371	-1.693713239
SOAE20O12	NM_005238.2	ETS1	46	8	2	Susc10001733	oligo	-0.393544056	8.549405117	-4.263331551	0.000303298	0.017569892	0.394745503
SOAE14D13	NM_001120	TETRAN	1	6	15	SS00003723	oligo	-0.393122312	8.379883156	-4.075985126	0.000481604	0.019608344	-0.030125154
SOAE9F10	NM_001791	CDC42	39	4	14	SS00002118	oligo	-0.392890449	10.41305505	-3.630873699	0.001434801	0.029770394	-1.030673563
SOAE28F23	NM_015967.3	PTPN22	43	11	1	Susc10002653	oligo	-0.392604359	8.263335379	-5.071950736	4.13E-05	0.011739053	2.225789722
SOAE3F22	NM_006937	SUMO2	39	1	1	SS00000604	oligo	-0.39202219	9.788099202	-3.333928546	0.002940929	0.041512061	-1.684927764
SOAE35P15	NM_000025	ADRB3	9	14	1	SS00009876	oligo	-0.391269569	8.549500203	-5.995013072	4.47E-06	0.007763115	4.258234523
SOAE15J3	NM_201533	DGKZ	11	6	4	SS00004134	oligo	-0.391023082	10.49400337	-3.952190125	0.000653281	0.021900794	-0.310005139
SOAE20K11	.	HLA-DQB1	42	8	4	Susc10001613	oligo	-0.39083815	12.18494436	-4.818568558	7.70E-05	0.012544534	1.654635753
SOAE22J3	NM_001005386	ACTR2	11	9	8	SS00006034	oligo	-0.38983581	10.01545004	-3.765774235	0.001032212	0.026240419	-0.729360931
SOAE3A18	NM_000211	ITGB2	24	1	3	SS00000483	oligo	-0.389721382	8.327021859	-3.458281383	0.002180526	0.036230617	-1.412680857
SOAE34M17	NM_000386	BLMH	20	14	9	SS00009200	oligo	-0.389717727	10.72202064	-3.983377893	0.000605022	0.021343447	-0.239581527
SOAE13F21	NM_014795	ZEB2	35	5	1	SS00003359	oligo	-0.389592869	8.333356539	-3.747044934	0.001080608	0.026497926	-0.77131677
SOAE29O22	NM_018233	OGFOD1	38	12	9	SS00007789	oligo	-0.388271183	10.16174683	-3.93998475	0.000673189	0.021956928	-0.337547577
SOAE47J7	NM_016027	LACTB2	27	19	8	SS00013281	oligo	-0.387489797	9.250256968	-3.831543418	0.000878609	0.024424192	-0.581753571
SOAE8L9	NM_138410.2	CMTM7	33	4	20	Susc10000747	oligo	-0.387310003	8.127750242	-4.163782273	0.000387817	0.018480524	0.168836197
SOAE25D23	NM_170662	CBLB	41	10	7	SS00006768	oligo	-0.387108535	7.812026996	-3.929517482	0.00069074	0.02202094	-0.361159427
SOAE20H19	NM_000215.2	JAK3	25	8	5	Susc10001882	oligo	-0.385841467	7.600111953	-4.160160214	0.0003913	0.018480524	0.160622107
SOAE34K7	NM_199173	BGLAP	26	14	12	SS00009183	oligo	-0.385585704	7.733369468	-5.50078967	1.46E-05	0.010932833	3.181168899
SOAE6H2	NM_032344	NUDT22	5	3	18	SS00001366	oligo	-0.385288417	8.097432586	-4.506554551	0.000166296	0.01556285	0.947236176
SOAE25O10	NM_003998	NFKB1	38	10	2	SS00006643	oligo	-0.384586676	8.876880754	-3.874182588	0.00079133	0.02339166	-0.485845549
SOAE10G3	NM_005721	ACTR3	10	4	6	SS00002317	oligo	-0.38406148	10.25816219	-3.790547709	0.000971469	0.025740125	-0.673810401
SOAE27A7	NM_024329	EFHD2	28	11	12	SS00007223	oligo	-0.382354878	9.964639881	-4.528718297	0.000157437	0.015442215	0.997571227
SOAE21D10	NM_144999	LRRC45	37	9	20	SS00005526	oligo	-0.382206299	9.225429118	-3.273661968	0.003396917	0.044345261	-1.81582203
SOAE6H24	NM_001686	ATP5B	45	3	17	SS00001377	oligo	-0.382123095	10.26181255	-3.190269591	0.004142565	0.048083623	-1.99569077
SOAE35A19	NM_001008225	CNOT4	28	14	7	SS00009509	oligo	-0.381989881	8.090227821	-3.671387994	0.001299918	0.028280857	-0.94040545
SOAE5D24	NM_002122	HLA-DQA1	45	2	7	SS00000973	oligo	-0.381889057	10.20451752	-3.458374773	0.002180035	0.036230617	-1.412475383
SOAE25G13	NM_002405	MFNG	2	10	5	SS00006502	oligo	-0.380781811	8.000452148	-4.190313086	0.000363232	0.018334703	0.229015956
SOAE33C7	NM_018071	FLJ10357	26	13	4	SS00008755	oligo	-0.379346551	9.380194363	-5.095859046	3.90E-05	0.011739053	2.279463884
SOAE3P15	NM_000206	IL2RG	9	2	17	SS00000756	oligo	-0.378863188	8.631539929	-3.302340075	0.003171962	0.042816094	-1.753626179
SOAE5H13	NM_000600	IL6	1	2	5	SS00001087	oligo	-0.378735345	7.251360234	-3.951983425	0.000653613	0.021900794	-0.310471661
SOAE42P23	NM_013254	TBK1	41	17	5	SS00011425	oligo	-0.378673644	8.617824399	-3.791833921	0.000968413	0.025719565	-0.670924612
SOAE32O9	NM_000625.3	NOS2A	34	13	6	Susc10002805	oligo	-0.37854737	6.360860966	-3.76251423	0.001040479	0.026240419	-0.736666345
SOAE27I7	NM_004723	ARHGEF2	28	11	8	SS00007271	oligo	-0.378486717	9.117010343	-4.083457692	0.000472812	0.019400467	-0.013204164
SOAE34C12	XM_029353	CCDC88C	46	14	16	SS00009232	oligo	-0.377752677	7.961486095	-3.524243693	0.001858973	0.033744949	-1.267204363
SOAE19G20	NM_001671	ASGR1	30	8	13	SS00005080	oligo	-0.377270025	11.87421314	-3.411291563	0.00244213	0.038352942	-1.515879563
SOAE37C16	NM_004742	MAGI1	14	15	11	SS00009994	oligo	-0.377134647	10.85749966	-4.494852751	0.000171173	0.01556285	0.92065805
SOAE31N15	NM_019063	EML4	11	13	13	SS00008724	oligo	-0.375013268	8.15705891	-3.626672225	0.001531978	0.030468354	-1.073874904
SOAE23L4	NM_016824	ADD3	13	10	20	SS00006331	oligo	-0.374689676	9.208537433	-3.672934446	0.001295024	0.028280857	-0.936955855
SOAE19C3	NM_016293	BIN2	10	8	16	SS00004953	oligo	-0.374522494	8.236518895	-4.493850498	0.000171598	0.01556285	0.91838157
SOAE34F15	NM_138276	C6orf25	11	14	13	SS00009436	oligo	-0.373919522	8.032280412	-3.493996777	0.002102657	0.035938786	-1.362672409
SOAE6P12	NM_001833	CLTA	45	3	14	SS00001419	oligo	-0.373751001	9.430429314	-3.236589532	0.003710766	0.045986331	-1.895969671
SOAE6M19	NM_000820	GAS6	28	3	13	SS00001221	oligo	-0.373659128	6.542663533	-3.290554316	0.003262603	0.043595197	-1.779206908
SOAE32K1	NM_024940.5	DOCK5	2	13	8	Susc10002776	oligo	-0.373220954	7.423145139	-3.614201403	0.00149422	0.030177749	-1.067759678
SOAE5N17	NM_001945	HBEGF	19	2	1	SS00001125	oligo	-0.372842317	9.431753814	-4.696898319	0.000103952	0.013404798	1.379166965
SOAE20H23	NM_001079.3	ZAP70	41	8	5	Susc10001885	oligo	-0.372205124	8.74382384	-3.197628183	0.004070857	0.047915973	-1.979880601
SOAE29M22	NM_001493	GDI1	40	12	9	SS00007777	oligo	-0.370581914	10.6894699	-3.20926188	0.003959934	0.047369137	-1.954860353
SOAE11I22	NM_006634	VAMP5	40	5	15	SS00002813	oligo	-0.369840885	8.413088009	-3.516743791	0.001893054	0.034255548	-1.283779269
SOAE18D3	NM_139323	YWHAB	9	7	4	SS00004858	oligo	-0.368742647	9.586213166	-3.504000488	0.001952371	0.03470666	-1.311922447
SOAE8C9	NM_017831.2	RNF125	34	3	4	Susc10000404	oligo	-0.366964483	7.487581545	-4.41774317	0.000207098	0.015917074	0.745489399
SOAE26M24	NM_177967	UBAC2	48	11	13	SS00007018	oligo	-0.366860312	8.02707191	-4.162193933	0.00038934	0.018480524	0.165234111
SOAE22G24	NM_006782	ZFPL1	46	9	9	SS00005842	oligo	-0.365976905	10.12132449	-4.348446692	0.000245777	0.016837404	0.58805888
SOAE29K11	NM_203298	CHCHD1	42	12	12	SS00007665	oligo	-0.365509005	8.725121899	-3.286931604	0.003290966	0.043824516	-1.787064267
SOAE20O13	NM_001079526.1	IKZF2	2	8	1	Susc10001638	oligo	-0.365299233	9.593563223	-4.558029137	0.000146443	0.015442215	1.064125413
SOAE25P12	NM_016010	C8orf70	45	10	2	SS00006739	oligo	-0.364036744	8.694304455	-3.703602842	0.001201639	0.027614095	-0.868486801
SOAE1H1	NM_032704	TUBA1C	1	1	18	SS00004130	oligo	-0.363934851	9.153059325	-3.683107392	0.001263282	0.027952073	-0.914256418
SOAE34D14	NM_006076	HRBL	5	14	15	SS00009328	oligo	-0.362816905	9.067569123	-4.062725321	0.000497607	0.019684463	-0.060144187
SOAE32N5	NM_001675.2	ATF4	19	13	6	Susc10003078	oligo	-0.362723096	10.25024164	-3.578805764	0.001628493	0.031490755	-1.146371198
SOAE3H5	NM_148919	PSMB8	17	1	2	SS00000703	oligo	-0.359946277	9.718516705	-3.264767877	0.003469778	0.044534403	-1.835076777
SOAE4L24	NM_017773.2	LAX1	45	2	11	Susc10000266	oligo	-0.35873333	7.751162278	-3.538140774	0.001797402	0.033022505	-1.236469197
SOAE35N4	NM_174958	ATP2A3	15	14	2	SS00009763	oligo	-0.358588793	8.186582965	-4.422363285	0.000204747	0.015917074	0.755985745
SOAE4C20	.	HLA-DRA	30	2	15	Susc10000119	oligo	-0.35830906	11.27357681	-3.84067719	0.000859146	0.024140842	-0.561222364
SOAE12A11	NM_015986.2	CRLF3	44	5	12	Susc10000783	oligo	-0.358251099	9.129112078	-3.658593408	0.001341108	0.028825877	-0.96893455
SOAE6D16	NM_170726	ALDH4A1	13	3	19	SS00001349	oligo	-0.357617444	9.542454792	-3.729182549	0.001128846	0.026878981	-0.811295973
SOAE14N14	NM_018984	SSH1	7	6	9	SS00003688	oligo	-0.357262315	7.945480706	-3.549207285	0.001749806	0.032550536	-1.211973718
SOAE14L13	NM_015320	ARHGEF4	1	6	11	SS00003771	oligo	-0.355806122	8.216083299	-6.327984127	2.04E-06	0.00587849	4.96632353
SOAE20D7	NM_006509.2	RELB	25	8	8	Susc10001850	oligo	-0.355705947	9.278329567	-4.787744791	8.31E-05	0.012820953	1.584909682
SOAE26L10	NM_020191	MRPS22	37	11	16	SS00007094	oligo	-0.355675928	8.840080613	-4.498084488	0.000169812	0.01556285	0.927998416
SOAE7A19	NM_024845	FLJ14154	28	3	11	SS00001529	oligo	-0.35426136	6.966236608	-3.32416725	0.003010516	0.04198621	-1.706177495
SOAE7O10	NM_024038	C19orf43	38	3	6	SS00001703	oligo	-0.353835075	10.04163209	-4.270022546	0.000298326	0.0174865	0.409938093
SOAE20D8	.	UBD	29	8	8	Susc10001754	oligo	-0.352511584	8.118023414	-3.642778688	0.001393799	0.029450614	-1.004169936
SOAE19H8	NM_030937	CCNL2	29	8	14	SS00005169	oligo	-0.352271387	10.57065492	-3.459652115	0.002173321	0.036230617	-1.409664878
SOAE29M23	NM_173172	NR4A2	44	12	9	SS00007683	oligo	-0.351456004	7.125017344	-4.223840564	0.000334372	0.018074644	0.30509646
SOAE12N8	NM_001077269.1	WIPF1	31	5	6	Susc10001048	oligo	-0.350410499	8.442811576	-3.939706466	0.00067365	0.021956928	-0.338175426
SOAE36G11	NM_006162.3	NFATC1	42	15	18	Susc10003143	oligo	-0.349714886	9.070663483	-3.871428831	0.000796698	0.023443784	-0.492044239
SOAE30K22	NM_007031	HSF2BP	38	12	3	SS00008145	oligo	-0.349438017	11.85268607	-3.840245315	0.000860056	0.024140842	-0.562193314
SOAE34J3	NM_000107	DDB2	11	14	12	SS00009454	oligo	-0.349216116	9.957200822	-3.579241664	0.00171593	0.032182627	-1.177369806
SOAE36N2	NM_003406.2	YWHAZ	7	15	14	Susc10003376	oligo	-0.348557245	10.33414037	-3.671749854	0.001298771	0.028280857	-0.939598292
SOAE22O24	NM_133375	DIS3L	46	9	5	SS00005890	oligo	-0.348553228	7.475685157	-3.326061781	0.002996886	0.041890881	-1.702054671
SOAE7K22	NM_005718	ARPC4	38	3	7	SS00001685	oligo	-0.347904284	9.280449044	-4.315437657	0.000266663	0.01692428	0.513077592
SOAE5L12	NM_014225	PPP2R1A	45	2	4	SS00001015	oligo	-0.346959147	8.65568004	-3.267963185	0.003443429	0.044488078	-1.828161179
SOAE22D13	NM_007181	MAP4K1	1	9	11	SS00006003	oligo	-0.345755524	8.880503788	-3.658741036	0.001340626	0.028825877	-0.968605488
SOAE7G11	NM_003755	EIF3S4	42	3	10	SS00001561	oligo	-0.345353701	9.764149911	-3.928052268	0.000693233	0.02202094	-0.364463997
SOAE15M9	NM_014678	SAPS2	36	6	2	SS00003876	oligo	-0.344990402	9.700423024	-4.151941049	0.000399318	0.018480524	0.141984434
SOAE29N23	NM_145735	ARHGEF7	43	12	9	SS00007968	oligo	-0.343438296	9.354723013	-4.187660859	0.000365618	0.018401347	0.22299891
SOAE37P4	NM_003017	SFRS3	13	15	6	SS00010155	oligo	-0.342452298	9.804862984	-3.966027313	0.000631416	0.021813424	-0.278767996
SOAE25B17	NM_005892	FMNL1	19	10	7	SS00006753	oligo	-0.342090165	8.514439342	-3.485440504	0.002042029	0.035391461	-1.35286633
SOAE31O2	NM_016532	SKIP	6	13	14	SS00008539	oligo	-0.341990536	9.589787258	-3.239447155	0.003685606	0.045839064	-1.88980213
SOAE32D6	NM_013372.5	GREM1	21	13	12	Susc10002921	oligo	-0.341795475	10.54960818	-3.801135869	0.000946596	0.025359897	-0.650049674
SOAE46B13	NM_002738	PRKCB1	3	19	19	SS00012856	oligo	-0.341748552	8.006106468	-4.087548437	0.000468067	0.019330727	-0.003939903
SOAE23F21	NM_006372	SYNCRIP	35	9	1	SS00006399	oligo	-0.341229088	8.441525077	-3.538794205	0.001794557	0.033022505	-1.235023344
SOAE29I20	NM_001093	ACACB	32	12	11	SS00007752	oligo	-0.340716828	8.211384311	-3.597349353	0.001556735	0.030604931	-1.105208264
SOAE27C9	NM_022965	FGFR3	34	11	12	SS00007236	oligo	-0.340473833	10.49387927	-3.353425203	0.002806593	0.040517893	-1.642429869
SOAE6C6	NM_003779	B4GALT3	22	3	20	SS00001249	oligo	-0.340468647	8.85360065	-3.8855115	0.00076962	0.023098687	-0.460337695
SOAE23L7	NM_001325	CSTF2	25	10	20	SS00006428	oligo	-0.338945567	8.57188741	-4.653063195	0.000115822	0.013601592	1.279781691
SOAE13F19	NM_007124	UTRN	27	5	1	SS00003358	oligo	-0.338429248	8.413251232	-5.136427796	3.53E-05	0.011690737	2.370442361
SOAE10G7	NM_014714	IFT140	26	4	6	SS00002319	oligo	-0.338186922	10.38157449	-3.774901274	0.001009409	0.026079886	-0.708902181
SOAE15O15	NM_003782	B3GALT4	10	6	1	SS00003891	oligo	-0.338118283	10.81811201	-4.472772376	0.00018077	0.015834891	0.87050299
SOAE29L13	NM_004735	LRRFIP1	1	12	11	SS00007951	oligo	-0.337230424	8.466515242	-4.079340219	0.000477637	0.019538977	-0.02252816
SOAE18P23	NM_012154	EIF2C2	41	8	17	SS00004940	oligo	-0.337220689	8.814812165	-4.504116977	0.0001673	0.01556285	0.941699892
SOAE28G12	NM_178423.1	HDAC9	46	11	2	Susc10002466	oligo	-0.336929319	7.658398739	-3.744753001	0.001086682	0.026533795	-0.77644844
SOAE33D7	NM_006561	CUGBP2	25	13	4	SS00009040	oligo	-0.336688903	8.083035364	-3.776004996	0.001006685	0.026079886	-0.706427556
SOAE8A15	NM_005356.2	LCK	12	3	3	Susc10000395	oligo	-0.336086037	8.928998507	-3.505996213	0.001942962	0.03470666	-1.307516605
SOAE3D13	NM_206965	FTCD	1	1	3	SS00000683	oligo	-0.334878251	8.990582099	-4.070064735	0.000488685	0.019655299	-0.043529469
SOAE12L1	.	BRD2	1	5	8	Susc10001129	oligo	-0.334312607	9.018273137	-4.206399915	0.000349087	0.018334703	0.265516252
SOAE16I10	NM_018303.4	EXOC2	40	7	16	Susc10001314	oligo	-0.334024677	7.758167661	-3.990645195	0.000594295	0.021153227	-0.223162515
SOAE5N15	NM_000786	CYP51A1	11	2	1	SS00001124	oligo	-0.332910725	10.64897324	-3.295981913	0.003220552	0.043265675	-1.767429914
SOAE3M8	NM_004368	CNN2	32	2	18	SS00000550	oligo	-0.332393413	8.536280543	-3.428682859	0.00234192	0.037873686	-1.477728902
SOAE40K20	NM_004335.2	BST2	30	16	3	Susc10003692	oligo	-0.331943405	8.427526544	-3.458268317	0.002180595	0.036230617	-1.412709604
SOAE5O12	NM_006238	PPARD	46	2	2	SS00000944	oligo	-0.331764623	10.24049193	-3.211048477	0.003943161	0.047304228	-1.951015291
SOAE7C10	NM_006280	SSR4	38	3	12	SS00001631	oligo	-0.331421404	10.30006152	-3.305056468	0.00315142	0.042677436	-1.747726344
SOAE32O22	NM_006826.2	YWHAQ	38	13	5	Susc10002906	oligo	-0.331349941	9.040968317	-3.931032217	0.000688172	0.02202094	-0.357743007
SOAE27E1	NM_198318	PRMT1	4	11	10	SS00007244	oligo	-0.331183615	11.62737924	-3.763359154	0.00103833	0.026240419	-0.734773041
SOAE22H18	NM_001568	EIF3S6	21	9	9	SS00005934	oligo	-0.330114518	9.454456599	-3.208069347	0.003971168	0.047376835	-1.957426491
SOAE19K11	NM_138352	SAMD1	42	8	12	SS00005005	oligo	-0.328120899	8.782930843	-3.474106971	0.002098746	0.035907477	-1.37784154
SOAE36N11	NM_000073.1	CD3G	43	15	14	Susc10003486	oligo	-0.328048716	8.285424762	-3.75154093	0.00106879	0.026470647	-0.761248557
SOAE36O17	.	LY6G6D	18	15	13	Susc10003196	oligo	-0.326125321	10.67037996	-3.992573674	0.00059148	0.021140214	-0.218804951
SOAE32P4	NM_014182.4	ORMDL2	13	13	6	Susc10002994	oligo	-0.325310543	9.836542789	-3.575620936	0.00164114	0.031548992	-1.153436066
SOAE11A13	NM_001326	CSTF3	4	5	19	SS00002666	oligo	-0.32516224	6.695053163	-3.255092724	0.003550759	0.045104304	-1.856003622
SOAE13G3	NM_001760	CCND3	10	5	2	SS00003077	oligo	-0.325143981	8.414555228	-3.186997924	0.004174838	0.048336834	-2.0027161
SOAE28P24	NM_134261.1	RORA	45	12	17	Susc10002617	oligo	-0.324158085	8.864761336	-3.542517486	0.001778429	0.032905694	-1.226783594
SOAE3H20	NM_006263	PSME1	29	1	1	SS00000615	oligo	-0.32397102	9.768822746	-3.185463239	0.00419006	0.048448093	-2.006010727
SOAE8C21	NM_018384.3	GIMAP5	34	3	3	Susc10000410	oligo	-0.323687418	8.479992464	-3.223922419	0.003824313	0.046708241	-1.923287477
SOAE31H13	NM_017619	RNPC3	1	13	17	SS00008687	oligo	-0.323241438	6.973768991	-3.266557321	0.003454998	0.044488078	-1.83120415
SOAE30L23	NM_016423	ZNF219	41	12	3	SS00008336	oligo	-0.32209857	10.77944406	-4.673979656	0.000109997	0.013404798	1.32721255
SOAE10K22	NM_138442	CCDC124	38	4	3	SS00002445	oligo	-0.321384704	9.033937298	-4.454449586	0.000189142	0.015917074	0.82887982
SOAE33M7	NM_006223	PIN4	28	14	18	SS00008815	oligo	-0.321357986	8.793420657	-3.466508621	0.00213763	0.0360336	-1.394574075
SOAE11M19	NM_052884	SIGLEC11	28	5	13	SS00002741	oligo	-0.320968172	7.467424368	-4.524006011	0.00015928	0.015534733	0.986869986
SOAE32D9	NM_000148.2	FUT1	33	13	12	Susc10003020	oligo	-0.320952912	9.830323558	-4.776620617	8.54E-05	0.012820953	1.55973503
SOAE15M8	NM_001637	AOAH	32	6	2	SS00003970	oligo	-0.32029132	8.542741314	-3.85487418	0.000829736	0.023872896	-0.529295258
SOAE23J14	NM_144688	FLJ32658	7	10	19	SS00006324	oligo	-0.318651585	10.30837615	-3.693926856	0.001230363	0.027751399	-0.890100919
SOAE46E17	NM_022755	IPPK	20	19	17	SS00012597	oligo	-0.317834719	7.637443658	-3.931363295	0.000687612	0.02202094	-0.356996253
SOAE43L6	NM_152793	C7orf41	21	18	20	SS00011677	oligo	-0.317050771	9.974207558	-3.288267763	0.003280477	0.043764198	-1.784166562
SOAE30F20	NM_030915	LBH	31	12	5	SS00008203	oligo	-0.316922046	10.89982884	-3.171489138	0.004331159	0.049440734	-2.035985129
SOAE36F15	NM_001538.1	HSF4	11	15	17	Susc10003432	oligo	-0.316385948	9.462238852	-4.344613358	0.000248116	0.016837404	0.579350798
SOAE20K9	NM_002351.1	SH2D1A	34	8	4	Susc10001612	oligo	-0.314995055	7.08079939	-4.257158642	0.000307958	0.017722968	0.380730054
SOAE19E10	NM_016333	SRRM2	40	8	14	SS00005063	oligo	-0.314993352	8.999839579	-3.628989148	0.001441399	0.029871399	-1.034867401
SOAE16C4	NM_175571.2	GIMAP6	14	7	20	Susc10001275	oligo	-0.313944605	12.3596161	-3.51420759	0.001904717	0.034372406	-1.289382377
SOAE35K11	NM_173825	RABL3	42	14	4	SS00009565	oligo	-0.313652199	7.812259997	-3.418831104	0.002398183	0.038153192	-1.499346797
SOAE25E24	NM_020185	DUSP22	48	10	5	SS00006590	oligo	-0.313437659	7.845316879	-3.661935211	0.001330228	0.028740573	-0.961484999
SOAE34P7	NM_006924	SFRS1	25	14	10	SS00009492	oligo	-0.313413647	8.784415787	-3.982841821	0.000605821	0.021343447	-0.240792541
SOAE24H8	.	CSNK2B	29	10	14	Susc10002170	oligo	-0.313096313	10.62934737	-3.505367885	0.00194592	0.03470666	-1.308903794
SOAE19O17	NM_181776	SLC36A2	18	8	9	SS00005032	oligo	-0.312149056	9.966635883	-4.239392533	0.000321773	0.017885911	0.340396986
SOAE5J18	NM_002227	JAK1	23	2	3	SS00001006	oligo	-0.311995938	9.074311406	-4.233626521	0.000326388	0.017885911	0.327308364
SOAE3P23	NM_001749	CAPNS1	41	2	17	SS00000760	oligo	-0.310226383	9.207110832	-3.450810293	0.002220208	0.036502338	-1.429113796
SOAE24E22	.	SKIV2L	40	10	13	Susc10002063	oligo	-0.310081547	8.991396852	-3.399835528	0.002510414	0.038799852	-1.540981308
SOAE12P19	NM_052891.1	PGLYRP3	25	5	5	Susc10001163	oligo	-0.310048455	9.551452086	-4.113605621	0.000438933	0.019038431	0.055089231
SOAE11H7	NM_012250	RRAS2	25	5	18	SS00002984	oligo	-0.308557407	8.825152119	-3.411964285	0.002438177	0.038352942	-1.514404819
SOAE46A21	NM_004589	SCO1	36	19	19	SS00012575	oligo	-0.305993038	7.741220011	-4.38464637	0.000224747	0.0164802	0.670297111
SOAE9L21	NM_153048	FYN	33	4	11	SS00002255	oligo	-0.305459245	10.67724005	-3.485475332	0.002041857	0.035391461	-1.35278955
SOAE19G18	NM_004120	GBP2	22	8	13	SS00005079	oligo	-0.304782232	10.24305271	-3.593161252	0.001572665	0.030746231	-1.114509111
SOAE9E8	NM_002972	SBF1	32	4	14	SS00002022	oligo	-0.304399972	8.39675785	-3.693509984	0.001231615	0.027751399	-0.891031881
SOAE8C10	NM_022334.2	ITGB1BP1	38	3	4	Susc10000500	oligo	-0.302810372	8.000112857	-5.204670776	2.99E-05	0.011690737	2.523189433
SOAE26N16	NM_025076	UXS1	15	11	13	SS00007109	oligo	-0.302210448	9.671692629	-3.554297408	0.00172833	0.032325207	-1.200700832
SOAE16D9	NM_004701.2	CCNB2	33	7	20	Susc10001469	oligo	-0.30201029	9.193678377	-3.384061615	0.002607489	0.03938153	-1.575505773
SOAE35C23	NM_006734	HIVEP2	42	14	7	SS00009523	oligo	-0.30094165	7.226373711	-4.304437436	0.00027401	0.017028663	0.488092857
SOAE37L8	NM_033512	TSPYL5	29	15	8	SS00010133	oligo	-0.299172089	11.32562704	-3.164373285	0.004404763	0.049731475	-2.051231246
SOAE29D10	NM_033397	KIAA1754	37	12	16	SS00007806	oligo	-0.298775446	7.460937364	-3.377810564	0.002646963	0.039620703	-1.589175025
SOAE12E22	NM_005317.2	GZMM	40	5	9	Susc10000910	oligo	-0.298649822	7.919095417	-3.227334507	0.003793401	0.046468114	-1.915932433
SOAE22J1	NM_052941	GBP4	3	9	8	SS00006033	oligo	-0.298416799	7.569263261	-3.337646162	0.00291484	0.041346656	-1.676829895
SOAE11N22	NM_001896	CSNK2A2	39	5	13	SS00002932	oligo	-0.297837809	10.96239805	-3.354961046	0.002796269	0.040462688	-1.639079039
SOAE7J7	NM_022092	CHTF18	27	3	8	SS00001856	oligo	-0.297660158	10.29559153	-3.198915834	0.004058433	0.047885233	-1.977112784
SOAE43D3	NM_004774	PPARBP	9	17	4	SS00011723	oligo	-0.297479689	9.34345164	-3.884932746	0.000770714	0.023098687	-0.461641054
SOAE24F2	.	MOG	7	10	14	Susc10002153	oligo	-0.297238361	9.82467538	-3.270316073	0.003424151	0.044488078	-1.823067464
SOAE31K7	NM_005417	SRC	26	13	16	SS00008423	oligo	-0.297155669	11.87604142	-3.376839051	0.00265315	0.039620703	-1.591298803
SOAE27M8	NM_183384	RNF13	32	11	6	SS00007390	oligo	-0.296682113	8.899282815	-3.502770134	0.001958193	0.03470666	-1.314638315
SOAE5L1	NM_203305	FAM102A	1	2	4	SS00001105	oligo	-0.296524673	8.84102967	-3.275518467	0.003381897	0.044295668	-1.811800837
SOAE4H2	NM_172102.2	CD8B	5	2	14	Susc10000230	oligo	-0.296121454	9.262958941	-3.359417742	0.002766518	0.040228811	-1.62935312
SOAE19G13	NM_014908	DOLK	2	8	13	SS00004982	oligo	-0.293899287	10.75845509	-3.438270567	0.002288403	0.037339042	-1.456674401
SOAE22H10	NM_012455	PSD4	37	9	10	SS00005930	oligo	-0.293156142	8.919159584	-3.409565093	0.002452304	0.038450609	-1.519663979
SOAE40D8	.	LST1	29	16	8	Susc10003738	oligo	-0.293099754	7.923126637	-3.980665868	0.000609074	0.021370836	-0.245707948
SOAE16L19	NM_006347.3	PPIH	25	7	15	Susc10001522	oligo	-0.292759646	8.259655237	-3.416671517	0.002410692	0.038153192	-1.504083372
SOAE32P16	AF147791	MUC12	13	13	5	Susc10003000	oligo	-0.291646316	9.581967489	-3.899995724	0.000742719	0.022854841	-0.427710419
SOAE24G5	NM_003974.2	DOK2	18	10	14	Susc10001972	oligo	-0.291507471	8.034264086	-3.636819609	0.001414177	0.029555606	-1.01743867
SOAE30B12	NM_007362	NCBP2	47	12	8	SS00008175	oligo	-0.290508345	8.260799953	-3.283527916	0.003317832	0.043855851	-1.794444141
SOAE37K2	NM_007022	CYB561D2	6	15	8	SS00010035	oligo	-0.290497617	8.312600027	-4.027294789	0.000543006	0.020422471	-0.140311325
SOAE8D15	NM_004309.3	ARHGDIA	9	3	3	Susc10000698	oligo	-0.290296947	9.328256911	-3.488245686	0.002028224	0.035224576	-1.3466815
SOAE37J13	NM_018049	PLEKHJ1	3	15	7	SS00010219	oligo	-0.290272853	7.302986804	-3.917218726	0.000711942	0.022279006	-0.388892514
SOAE14G21	NM_000455	STK11	34	6	13	SS00003466	oligo	-0.289521647	7.47812439	-4.978297505	5.20E-05	0.011739053	2.01514924
SOAE19B23	NM_014857	RABGAP1L	43	8	15	SS00005236	oligo	-0.289111313	8.484326426	-3.878245755	0.000783475	0.023361874	-0.476698244
SOAE24A19	NM_002668.1	PLP2	28	10	15	Susc10001943	oligo	-0.289020803	8.946117159	-3.461636751	0.002162931	0.036180886	-1.405297593
SOAE4L14	NM_002687.2	PNN	5	2	11	Susc10000261	oligo	-0.288575209	10.37854957	-3.454104744	0.002202624	0.036440701	-1.421868671
SOAE31G12	NM_016057	COPZ1	46	13	18	SS00008496	oligo	-0.288321356	9.014817784	-3.400838459	0.002504362	0.038799852	-1.538784678
SOAE44F19	NM_015289	VPS39	27	18	13	SS00012123	oligo	-0.288159703	7.575803872	-5.106700592	3.80E-05	0.011735366	2.303789147
SOAE46H15	NM_020831	MKL1	9	19	17	SS00012893	oligo	-0.286603327	10.04816404	-3.418318396	0.002401147	0.038153192	-1.500471383
SOAE19K6	NM_004697	PRPF4	22	8	12	SS00005097	oligo	-0.286446644	8.67886902	-4.287893613	0.000285442	0.017384427	0.450520151
SOAE36F21	NM_004964.2	HDAC1	35	15	17	Susc10003435	oligo	-0.286208059	8.385068504	-4.088473208	0.000467001	0.019330727	-0.001845479
SOAE8L19	.	BAT5	25	4	19	Susc10000752	oligo	-0.286161696	8.693542946	-3.449286051	0.00222839	0.036602001	-1.43246528
SOAE11E7	NM_138802	ZFAND2B	28	5	18	SS00002687	oligo	-0.285973177	6.569028863	-3.366949018	0.002716941	0.039909861	-1.61290905
SOAE31M7	NM_012448	STAT5B	28	13	14	SS00008435	oligo	-0.284377924	8.492253728	-3.257648232	0.003529193	0.04503502	-1.85047811
SOAE30J20	NM_006328	RBM14	31	12	3	SS00008227	oligo	-0.284006363	9.623104382	-3.386817521	0.002590269	0.039354173	-1.569477138
SOAE18K18	NM_000031	ALAD	22	8	19	SS00004723	oligo	-0.281594945	10.99776288	-3.228010728	0.003787303	0.04643481	-1.91447448
SOAE30C8	NM_002499	NEO1	30	12	8	SS00008090	oligo	-0.279385445	9.52091837	-3.68055485	0.001271174	0.027954488	-0.9199532
SOAE5J8	NM_000595	LTA	31	2	4	SS00001001	oligo	-0.278677595	12.42649869	-3.624415218	0.001457538	0.030025632	-1.04504421
SOAE36G5	NM_000086.1	CLN3	18	15	18	Susc10003140	oligo	-0.278639794	10.83787394	-3.835986962	0.000869086	0.024276757	-0.571766151
SOAE14C15	NM_031892	SH3KBP1	10	6	15	SS00003439	oligo	-0.277740091	8.403220675	-3.609780291	0.001510378	0.030247867	-1.077587937
SOAE23I22	NM_144716	CCDC12	40	10	19	SS00006233	oligo	-0.276536454	7.80950591	-3.248693906	0.003605321	0.045396541	-1.869833052
SOAE26G9	NM_001005920	LOC339123	34	11	18	SS00006880	oligo	-0.27582463	8.463206637	-3.846755592	0.00084643	0.024140842	-0.547555018
SOAE42K4	NM_001003891	PCQAP	14	17	8	SS00011201	oligo	-0.274547201	8.404671138	-3.511537962	0.00191707	0.034473304	-1.295279197
SOAE44N9	XM_036115	UNK	35	18	10	SS00012166	oligo	-0.274487338	10.14555214	-4.529294454	0.000157213	0.015442215	0.998879611
SOAE35K24	NM_004599	SREBF2	46	14	3	SS00009666	oligo	-0.27424058	8.635094631	-3.869240792	0.000800989	0.02349067	-0.496969055
SOAE27J15	NM_018156	VPS13D	11	11	7	SS00007560	oligo	-0.274024548	8.194415521	-3.828052698	0.000886162	0.024555069	-0.589598152
SOAE2H18	NM_004907	IER2	21	1	9	SS00000234	oligo	-0.272635006	8.16737642	-3.243852901	0.003647139	0.045656684	-1.880289864
SOAE26F17	NM_022063	C10orf84	19	11	17	SS00007157	oligo	-0.272562589	11.2106805	-3.596923794	0.001558346	0.030604931	-1.106153446
SOAE28G19	NM_004180.2	TANK	26	11	1	Susc10002372	oligo	-0.271860347	9.954556792	-3.747090151	0.001080489	0.026497926	-0.771215524
SOAE47B22	NM_016401	C11orf73	39	19	11	SS00013145	oligo	-0.271778171	8.143787309	-3.220756588	0.003853213	0.046843677	-1.930109412
SOAE8K5	NM_001025243.1	IRAK1	18	4	20	Susc10000451	oligo	-0.271705645	10.62198847	-3.177032667	0.004274643	0.048999448	-2.024099661
SOAE11F24	NM_007194	CHEK2	47	5	17	SS00002885	oligo	-0.271677182	8.073593919	-3.4986355	0.001977884	0.034841032	-1.32376333
SOAE25K7	NM_005864	EFS	26	10	4	SS00006523	oligo	-0.271154784	9.910691361	-4.493232886	0.00017186	0.01556285	0.916978744
SOAE1J6	NM_022551	RPS18	23	1	16	SS00000626	oligo	-0.270651276	10.2484136	-3.398967958	0.00251566	0.038799852	-1.542881323
SOAE15P4	NM_182961	SYNE1	13	6	2	SS00004075	oligo	-0.270202538	8.334316105	-3.269803158	0.003428344	0.044488078	-1.824177962
SOAE6A7	NM_172219	CSF3	28	3	20	SS00001143	oligo	-0.268736065	7.114351606	-4.36408697	0.00023646	0.016729523	0.623589547
SOAE42K17	NM_207121	FAM110A	18	17	7	SS00011113	oligo	-0.268203182	7.554119048	-3.71002985	0.001182926	0.027465488	-0.854124285
SOAE18P18	NM_005090	PLA2G4B	21	8	17	SS00004842	oligo	-0.267570281	9.472349962	-3.426976398	0.002351573	0.037929184	-1.481474622
SOAE4N10	NM_198120.1	EBAG9	39	2	10	Susc10000271	oligo	-0.26692402	11.02740268	-3.357508463	0.002779225	0.040300697	-1.633520227
SOAE11A17	NM_014051	TMEM14A	20	5	19	SS00002668	oligo	-0.266842286	7.991382771	-3.322504019	0.003022531	0.04198621	-1.709796394
SOAE40L4	NM_000458.1	TCF2	13	16	4	Susc10003799	oligo	-0.266689313	10.60491876	-3.683240182	0.001262873	0.027952073	-0.913960035
SOAE9O23	NM_012272	PRPF40B	42	4	9	SS00001995	oligo	-0.266008935	12.28363757	-3.346311136	0.002854904	0.04083198	-1.657945179
SOAE13G10	NM_021188	ZNF410	38	5	2	SS00003175	oligo	-0.265315899	7.809755997	-5.188120145	3.11E-05	0.011690737	2.486179268
SOAE36B10	.	HLA-DMB	39	15	20	Susc10003304	oligo	-0.264587223	8.030605796	-3.36229712	0.00274746	0.040109298	-1.623067429
SOAE9H19	NM_139181	CENTD2	25	4	13	SS00002230	oligo	-0.264096906	10.78325928	-3.368851565	0.002704555	0.039864382	-1.608753288
SOAE3H8	NM_003681	PDXK	29	1	2	SS00000609	oligo	-0.263976558	10.23310151	-3.32965733	0.002971183	0.041629371	-1.694228212
SOAE40C12	.	C2	46	16	8	Susc10003631	oligo	-0.263487022	9.460870718	-3.233448618	0.003738613	0.046163709	-1.902746596
SOAE19K21	XM_495878	MGC3196	34	8	11	SS00005010	oligo	-0.262973346	7.731228305	-3.724673168	0.001141355	0.027027722	-0.821383291
SOAE7H3	NM_006244	PPP2R5B	9	3	10	SS00001842	oligo	-0.2626553	10.94195842	-3.503143248	0.001956426	0.03470666	-1.313814733
SOAE10J7	NM_006680	ME3	27	4	4	SS00002616	oligo	-0.262010207	8.949536559	-3.519913147	0.001878578	0.034065009	-1.276775983
SOAE2L22	NM_021643	TRIB2	37	1	7	SS00000260	oligo	-0.261659507	7.714900758	-3.650940317	0.001366357	0.029120278	-0.985989629
SOAE42G1	NM_015331	NCSTN	2	17	10	SS00011081	oligo	-0.261517455	8.344642992	-3.611631916	0.00150359	0.030247867	-1.073472038
SOAE18P6	NM_000363	TNNI3	21	8	18	SS00004836	oligo	-0.261502475	10.25157756	-3.697625545	0.001219304	0.027695843	-0.881840102
SOAE40G14	NM_000934.1	SERPINF2	6	16	5	Susc10003661	oligo	-0.261334559	11.3630666	-3.573087312	0.001651269	0.031638027	-1.159055359
SOAE22P19	NM_152550	SH3RF2	25	9	5	SS00006078	oligo	-0.260430015	10.11436039	-3.925134068	0.000698224	0.022035531	-0.371045088
SOAE25L11	NM_182666	UBE2E1	41	10	4	SS00006810	oligo	-0.259996405	9.153461251	-3.197523121	0.004071872	0.047915973	-1.980106416
SOAE38C1	XM_087672	MST101	2	15	4	SS00010272	oligo	-0.259746999	6.897843	-3.216243864	0.003894775	0.047078878	-1.939829906
SOAE31A11	NM_017790	RGS3	44	13	20	SS00008365	oligo	-0.259033342	7.537036763	-3.328304461	0.002980829	0.041700198	-1.697173307
SOAE13L5	NM_033450	ABCC10	17	6	20	SS00003387	oligo	-0.259010968	8.8692593	-3.24720316	0.003618149	0.045461038	-1.873053671
SOAE25N21	NM_015125	CIC	35	10	1	SS00006827	oligo	-0.258813008	8.950405382	-3.308033233	0.003129058	0.042607096	-1.741259303
SOAE5P1	NM_003152	STAT5A	1	2	2	SS00001129	oligo	-0.258644939	7.839828909	-3.86740247	0.000804612	0.023542393	-0.50110642
SOAE9H2	NM_006026	H1FX	5	4	14	SS00002126	oligo	-0.258305874	9.405523701	-3.322113661	0.003025358	0.04198621	-1.710645666
SOAE10F20	NM_052944	SLC5A11	31	4	5	SS00002503	oligo	-0.257665641	8.799552009	-4.236101118	0.000324399	0.017885911	0.332925507
SOAE36D6	.	EGFL8	21	15	20	Susc10003315	oligo	-0.257330753	8.262865719	-3.368563389	0.002706427	0.039864382	-1.609382798
SOAE26K3	NM_001005273	CHD3	10	11	16	SS00006901	oligo	-0.256331958	9.457634099	-3.245013947	0.003637067	0.045628763	-1.877782405
SOAE44K12	NM_005920	MEF2D	46	18	12	SS00011965	oligo	-0.255299584	11.47769577	-3.392210141	0.002556894	0.039165622	-1.557676631
SOAE40L23	NM_004107.3	FCGRT	41	16	3	Susc10003673	oligo	-0.253810208	8.369818366	-3.198655878	0.004060938	0.047885233	-1.977671592
SOAE34F10	NM_024297	PHF23	39	14	14	SS00009338	oligo	-0.253430538	8.719058239	-3.622040106	0.001465988	0.030069578	-1.050327666
SOAE11M21	NM_004428	EFNA1	36	5	13	SS00002742	oligo	-0.252586837	6.528067777	-3.210166684	0.003951431	0.047307289	-1.952913148
SOAE34M18	NM_080752	ZSWIM3	24	14	9	SS00009295	oligo	-0.252453498	7.158938949	-3.30765273	0.003131908	0.042607096	-1.742086047
SOAE11A7	NM_007357	COG2	28	5	20	SS00002663	oligo	-0.251819451	7.293948011	-3.972615804	0.000621262	0.021622702	-0.263890127
SOAE2D16	NM_016531	KLF3	13	1	11	SS00000209	oligo	-0.251492548	9.406303861	-3.196423737	0.004244803	0.048884611	-2.000678867
SOAE2D10	NM_006887	ZFP36L2	37	1	12	SS00000206	oligo	-0.251281742	8.806971263	-3.298880696	0.00319831	0.043067414	-1.761137591
SOAE26P21	NM_032701	SUV420H2	33	11	13	SS00007219	oligo	-0.250164429	10.61154912	-3.745120492	0.001085706	0.026533795	-0.77562566
SOAE28D7	NM_053282.4	SH2D1B	25	11	4	Susc10002632	oligo	-0.250115705	12.13832727	-3.92933316	0.000691053	0.02202094	-0.361575146
SOAE31D6	NM_031434	TMUB1	21	13	20	SS00008564	oligo	-0.247942973	8.715460438	-3.65494293	0.001353094	0.029016725	-0.977070626
SOAE8G5	.	ATP6V1G2	18	3	2	Susc10000426	oligo	-0.247440829	10.95765219	-3.496203327	0.001989557	0.034950791	-1.329129816
SOAE24K21	NM_003841	TNFRSF10C	34	10	11	Susc10002004	oligo	-0.247100023	7.973903321	-3.556922729	0.001717355	0.032182627	-1.194885175
SOAE32A7	NM_198055.1	MZF1	28	13	12	Susc10002717	oligo	-0.246908249	7.586975768	-3.334311878	0.002938228	0.041507882	-1.684092897
SOAE42K5	NM_152288	TMEM142C	18	17	8	SS00011107	oligo	-0.246316907	7.76051345	-3.227112685	0.003795403	0.046468114	-1.916410667
SOAE2H11	NM_018061	PRPF38B	41	1	10	SS00000326	oligo	-0.246258068	7.804935232	-4.089295951	0.000466055	0.019330727	1.79E-05
SOAE40I19	NM_138764.2	BAX	28	16	3	Susc10003569	oligo	-0.246109303	7.578099406	-4.695193959	0.00010439	0.013404798	1.375303974
SOAE35O22	NM_138473	SP1	38	14	1	SS00009689	oligo	-0.243214929	7.440987184	-4.436072601	0.000197928	0.015917074	0.787131303
SOAE18H23	NM_198395	G3BP1	41	7	1	SS00004892	oligo	-0.242768305	8.824326051	-3.317669197	0.003057725	0.042226066	-1.720313037
SOAE40G22	NM_207037.1	TCF12	38	16	5	Susc10003666	oligo	-0.242370606	7.702689686	-3.608154106	0.001516365	0.030332564	-1.081202339
SOAE34J8	NM_001003684	UCRC	31	14	12	SS00009361	oligo	-0.242013364	7.768269885	-3.269054126	0.003434477	0.044488078	-1.825799569
SOAE28G23	NM_002603.1	PDE7A	42	11	1	Susc10002374	oligo	-0.241882889	8.223565114	-3.757070821	0.00105443	0.026338944	-0.748862151
SOAE34B17	NM_006095	ATP8A1	19	14	15	SS00009413	oligo	-0.241824177	8.221109575	-3.763400839	0.001038225	0.026240419	-0.734679633
SOAE30O20	NM_003902	FUBP1	30	12	1	SS00008168	oligo	-0.241241363	8.863739306	-3.381074221	0.002626282	0.03945823	-1.582039233
SOAE22G9	NM_014326	DAPK2	34	9	10	SS00005740	oligo	-0.240669339	6.958311099	-3.569360696	0.00166628	0.031766027	-1.167318933
SOAE35N12	NM_005536	IMPA1	47	14	2	SS00009767	oligo	-0.238250885	7.548841215	-4.048129799	0.000515834	0.02005594	-0.093176916
SOAE9K19	NM_016478	ZC3HC1	26	4	11	SS00001969	oligo	-0.23739982	8.496562222	-3.195182208	0.004094558	0.047961034	-1.985137216
SOAE18F17	NM_080604	TJAP1	19	7	1	SS00004877	oligo	-0.23467923	9.028842984	-3.399438469	0.002512814	0.038799852	-1.5418509
SOAE30P20	NM_199184	C6orf108	29	12	1	SS00008263	oligo	-0.234597457	7.691497275	-3.363775226	0.002737727	0.040052019	-1.619840117
SOAE38H24	NM_020774	MIB1	45	15	1	SS00010497	oligo	-0.234519462	8.054307454	-3.40830137	0.002459777	0.038462975	-1.522433724
SOAE32F5	NM_001014431.1	AKT1	19	13	10	Susc10003030	oligo	-0.234337486	10.08203205	-3.283944571	0.003314532	0.043855851	-1.793540876
SOAE19H12	NM_002627	PFKP	45	8	14	SS00005171	oligo	-0.233515957	8.717689592	-3.576244765	0.001638655	0.031548992	-1.152052345
SOAE11C19	NM_018703	RBBP6	26	5	19	SS00002681	oligo	-0.233203135	7.969062778	-3.61563258	0.001489026	0.030177749	-1.064577573
SOAE17K23	NM_182483	NSFL1C	42	7	7	SS00004251	oligo	-0.233110478	7.421123095	-3.315876202	0.003070877	0.042274762	-1.724211969
SOAE19B5	NM_144641	PPM1M	19	8	16	SS00005227	oligo	-0.230637648	10.20145438	-3.166626225	0.00438133	0.04966178	-2.046405471
SOAE13C10	NM_022734	METT11D1	38	5	4	SS00003151	oligo	-0.229660984	7.815603222	-4.19251293	0.000361264	0.018334703	0.234006854
SOAE25D21	NM_014384	ACAD8	33	10	7	SS00006767	oligo	-0.229519231	8.343478955	-3.545443214	0.001765855	0.032813722	-1.220307424
SOAE30G9	NM_032376	TMEM101	34	12	6	SS00008020	oligo	-0.228136289	8.048787305	-3.532083845	0.001823988	0.033284884	-1.249868418
SOAE2P5	NM_030662	MAP2K2	17	1	6	SS00000371	oligo	-0.227391923	8.611248739	-3.98692141	0.000599768	0.021216789	-0.231576075
SOAE5L13	NM_002480	PPP1R12A	1	2	3	SS00001111	oligo	-0.225426717	9.765436401	-3.233166448	0.003741124	0.046163709	-1.90335531
SOAE20D13	NM_130852.1	PLUNC	1	8	7	Susc10001853	oligo	-0.224711416	11.06997	-3.19277668	0.004117998	0.047985914	-1.990305586
SOAE12L19	NM_004765.2	BCL7C	25	5	7	Susc10001138	oligo	-0.224586477	8.078547992	-3.474491553	0.002096796	0.035907477	-1.376994392
SOAE40I22	NM_007360.1	KLRK1	40	16	3	Susc10003680	oligo	-0.224482889	7.460943956	-3.216690311	0.003890644	0.047078878	-1.93886845
SOAE24O15	NM_002698.1	POU2F2	10	10	9	Susc10002025	oligo	-0.224073763	9.25745703	-3.206587194	0.003985174	0.047511092	-1.960615403
SOAE32G7	NM_000928.2	PLA2G1B	26	13	10	Susc10002754	oligo	-0.223131961	8.061028567	-3.691917912	0.00123641	0.027753528	-0.894587117
SOAE2P24	NM_033550	TP53RK	45	1	5	SS00000285	oligo	-0.222279641	7.748697771	-3.467020583	0.002134988	0.0360336	-1.393446964
SOAE36O13	.	NFKBIL1	2	15	13	Susc10003194	oligo	-0.222134304	9.793756511	-3.222715187	0.003835309	0.046761983	-1.925889158
SOAE40L22	.	ABCF1	37	16	3	Susc10003808	oligo	-0.222014672	7.102513197	-3.541047059	0.001784781	0.032987876	-1.230037944
SOAE12G9	NM_002801.2	PSMB10	34	5	10	Susc10000819	oligo	-0.221981063	7.375416828	-3.216711102	0.003890451	0.047078878	-1.938823674
SOAE7H20	NM_005839	SRRM1	29	3	9	SS00001755	oligo	-0.220149225	8.158097674	-3.194835583	0.004097928	0.047961034	-1.985882034
SOAE22B19	NM_017907	C11orf59	27	9	11	SS00005994	oligo	-0.218113211	10.21604168	-3.268441963	0.003439498	0.044488078	-1.827124777
SOAE25C16	NM_017551	GRID1	14	10	7	SS00006574	oligo	-0.217377491	7.712989956	-3.258238273	0.003524231	0.04503502	-1.84920213
SOAE19D7	NM_080545	AP1G2	25	8	16	SS00005240	oligo	-0.217323554	7.858388563	-3.463902529	0.002151128	0.036109204	-1.400310853
SOAE40D16	NM_002984.2	CCL4	13	16	7	Susc10003743	oligo	-0.217040199	9.368471306	-3.652383535	0.00136156	0.029053913	-0.982773944
SOAE10O10	NM_006833	COPS6	38	4	2	SS00002463	oligo	-0.216908273	8.703221489	-3.599210692	0.001549706	0.030604931	-1.101073878
SOAE20L2	NM_017456.1	PSCD1	5	8	4	Susc10001799	oligo	-0.216776856	7.710438766	-3.401050844	0.002503083	0.038799852	-1.538319486
SOAE23P22	NM_006378	SEMA4D	37	10	17	SS00006364	oligo	-0.214921656	8.063041424	-3.428368766	0.002343694	0.037873686	-1.47841838
SOAE4D24	NM_002169.1	IFNA5	45	2	15	Susc10000217	oligo	-0.212518737	8.610100116	-3.720836956	0.001152104	0.02709518	-0.829962989
SOAE32D20	NM_004960.2	FUS	29	13	11	Susc10002928	oligo	-0.210361395	12.55055766	-3.245137734	0.003635995	0.045628763	-1.87751505
SOAE10F22	NM_152850	PIGO	39	4	5	SS00002504	oligo	-0.209106704	7.981247718	-3.47280845	0.002105341	0.035949067	-1.380701714
SOAE21O19	NM_019007	ARMCX6	26	9	13	SS00005413	oligo	-0.208685128	7.996286045	-3.3441129	0.002869994	0.040992527	-1.662737442
SOAE46B11	NM_015916	FAM26B	43	19	20	SS00012855	oligo	-0.207745338	7.146153571	-3.752170546	0.001067146	0.026468587	-0.759838441
SOAE46C6	NM_032486	DCTN5	22	19	20	SS00012674	oligo	-0.207126029	7.408915941	-3.423050816	0.002373925	0.038015831	-1.490089457
SOAE27G1	NM_018312	SAPS3	2	11	10	SS00007256	oligo	-0.205877441	10.18122893	-3.340384412	0.002895768	0.041220905	-1.670863622
SOAE37P12	NM_003016	SFRS2	45	15	6	SS00010159	oligo	-0.20495301	7.198621555	-3.503303433	0.001955667	0.03470666	-1.313461146
SOAE36G21	NM_002715.2	PPP2CA	34	15	17	Susc10003149	oligo	-0.200751715	7.790353185	-3.680833566	0.00127031	0.027954488	-0.919331199
SOAE23B7	NM_005011	NRF1	27	9	4	SS00006368	oligo	-0.200304744	7.502859795	-3.677509188	0.001280654	0.028103263	-0.92674952
SOAE4J12	NM_003966.1	SEMA5A	47	2	12	Susc10000247	oligo	-0.199892867	8.612973547	-3.348895857	0.002837258	0.040708152	-1.652309183
SOAE32B22	NM_001459.2	FLT3LG	39	13	11	Susc10002917	oligo	-0.199823794	7.153031865	-3.700668148	0.00121028	0.027636328	-0.875043432
SOAE33F19	NM_005902	SMAD3	27	13	1	SS00009058	oligo	-0.195836451	7.781397198	-3.290534356	0.003262758	0.043595197	-1.779250207
SOAE26N7	NM_004755	RPS6KA5	27	11	14	SS00007200	oligo	-0.195711602	7.614794322	-3.408627915	0.002457844	0.038462975	-1.52171805
SOAE10O22	NM_003992	CLK3	38	4	1	SS00002469	oligo	-0.194756591	7.619610783	-3.575967975	0.001639757	0.031548992	-1.152666302
SOAE32P23	NM_013374.3	PDCD6IP	41	13	5	Susc10003099	oligo	-0.194058252	7.658049841	-3.41099872	0.002443853	0.038352942	-1.516521511
SOAE34F9	NM_170692	RASAL2	35	14	14	SS00009433	oligo	-0.191704216	8.551668764	-3.401470606	0.002500555	0.038799852	-1.53740005
SOAE2K24	NM_003916	AP1S2	46	1	7	SS00000166	oligo	-0.189239235	8.097576723	-3.209011389	0.003962291	0.047369137	-1.955399394
SOAE16H11	NM_006726.1	LRBA	41	7	18	Susc10001494	oligo	-0.187686624	7.755852047	-3.500204149	0.001970391	0.034815613	-1.320301683
SOAE12K23	NM_006011.3	ST8SIA2	42	5	7	Susc10000850	oligo	-0.187295721	7.607533709	-3.272312568	0.003407875	0.044400989	-1.818744394
SOAE10D11	NM_006362	NXF1	41	4	8	SS00002582	oligo	-0.183309926	7.607376825	-3.494827516	0.001996191	0.034985013	-1.332165071
SOAE32G23	NM_007118.2	TRIO	42	13	9	Susc10002762	oligo	-0.177715208	7.653433475	-3.253103589	0.003567634	0.045275761	-1.860303565
SOAE47J6	NM_016437	TUBG2	23	19	8	SS00013185	oligo	-0.161956767	8.720628644	-3.256141265	0.003541895	0.045070257	-1.853736637
SOAE7G15	NM_020524	PBXIP1	10	3	9	SS00001563	oligo	0.163890033	8.377027181	3.163076716	0.004418304	0.04984899	-2.054007947
SOAE8B5	NM_194284.1	CLDN23	19	3	4	Susc10000681	oligo	0.174171279	7.836859153	3.46606692	0.002139912	0.0360336	-1.395546468
SOAE16C17	NM_031965.2	GSG2	18	7	19	Susc10001185	oligo	0.183366628	7.610896041	3.348639791	0.002839002	0.040708152	-1.652867592
SOAE3O5	NM_002616	PER1	18	2	18	SS00000466	oligo	0.18400878	7.937795301	3.203143221	0.004017903	0.047678463	-1.968023355
SOAE21C16	NM_004724	ZW10	14	9	19	SS00005434	oligo	0.187923294	7.860203392	3.278858486	0.003355037	0.044214061	-1.804564529
SOAE8H3	NM_005012.1	ROR1	9	3	2	Susc10000717	oligo	0.189917157	7.179181322	3.356886451	0.002783377	0.040309938	-1.634877656
SOAE14J14	NM_021117	CRY2	7	6	11	SS00003664	oligo	0.192143557	7.492234304	3.268004962	0.003443086	0.044488078	-1.828070747
SOAE8E17	.	BTNL3	20	3	1	Susc10000420	oligo	0.205593849	7.550152459	3.707927969	0.001189014	0.027514668	-0.858821902
SOAE5G6	NM_006760	UPK2	22	2	6	SS00000893	oligo	0.206642635	7.473572518	3.40309049	0.002490826	0.03877288	-1.533851603
SOAE19H6	NM_017579	DMBT1	21	8	14	SS00005168	oligo	0.208064571	8.898012432	3.375240441	0.002663362	0.039685093	-1.594793073
SOAE32B14	NM_005262.2	GFER	7	13	11	Susc10002913	oligo	0.208781935	8.028161848	3.171041632	0.004335752	0.049440734	-2.036944282
SOAE4P3	XM_940253.2	CLDN22	9	2	10	Susc10000378	oligo	0.209484741	7.329496444	3.211517506	0.003938769	0.047284399	-1.950005742
SOAE7O14	NM_032319	C2orf7	6	3	5	SS00001705	oligo	0.210367381	7.997542281	3.241300303	0.003669379	0.045736089	-1.885801584
SOAE20I17	.	TAP2	20	8	3	Susc10001604	oligo	0.21051531	7.289566653	3.416753812	0.002410214	0.038153192	-1.50390289
SOAE13C4	NM_144707	PROM2	14	5	4	SS00003148	oligo	0.210836375	7.902042212	3.168466453	0.004362278	0.049510853	-2.042462842
SOAE7P18	NM_015649	IRF2BP1	21	3	5	SS00001802	oligo	0.211429374	7.85829133	3.609857396	0.001510095	0.030247867	-1.077416552
SOAE28K14	NM_004932.2	CDH6	6	12	19	Susc10002491	oligo	0.211947603	7.833483482	3.731827882	0.00112157	0.026820342	-0.805377422
SOAE9K20	NM_005035	POLRMT	30	4	11	SS00002064	oligo	0.212575337	8.512909142	3.17810578	0.004263786	0.048972546	-2.021798058
SOAE10N15	NM_130393	PTPRD	11	4	1	SS00002644	oligo	0.213132691	8.328344358	3.250489746	0.003589927	0.045321617	-1.865952675
SOAE3N3	NM_003048	SLC9A2	11	2	18	SS00000738	oligo	0.213307384	8.876124154	3.55359181	0.001731292	0.032345551	-1.202263716
SOAE36J15	NM_004740.3	TIAF1	11	15	15	Susc10003460	oligo	0.214074873	7.772634437	3.186762883	0.00434178	0.049440734	-2.021117649
SOAE5D4	NM_002422	MMP3	13	2	8	SS00000963	oligo	0.214697577	7.091874758	3.416323117	0.002412716	0.038153192	-1.504847434
SOAE3O17	NM_000704	ATP4A	18	2	17	SS00000472	oligo	0.214935696	8.408071619	3.289140545	0.003273643	0.043706806	-1.782273578
SOAE10C18	NM_007019	UBE2C	22	4	7	SS00002395	oligo	0.216201439	8.882932901	3.348614879	0.002839171	0.040708152	-1.652921918
SOAE18E18	NM_032309	CHCHD5	24	7	1	SS00004687	oligo	0.216367727	8.317870081	3.343639776	0.002873253	0.040992527	-1.663768756
SOAE14J2	NM_012153	EHF	7	6	12	SS00003658	oligo	0.216556125	7.74532783	3.242146565	0.003661991	0.045736089	-1.88397444
SOAE5G4	NM_020529	NFKBIA	14	2	6	SS00000892	oligo	0.217159672	9.955445713	3.385389063	0.002599181	0.039354173	-1.57260211
SOAE12N7	NM_002415.1	MIF	27	5	6	Susc10001145	oligo	0.217994679	11.26492277	3.357331657	0.002780405	0.040300697	-1.633906082
SOAE2C14	NM_020651	PELI1	6	1	11	SS00000113	oligo	0.219911833	7.591732645	3.690355087	0.001241136	0.027753528	-0.898076757
SOAE13J18	NM_014056	HIGD1A	23	6	19	SS00003286	oligo	0.220864852	7.882320325	3.285654717	0.00330102	0.043855851	-1.78983309
SOAE8C16	NM_006017.1	PROM1	14	3	3	Susc10000503	oligo	0.222908723	7.646409645	3.379873326	0.002633874	0.039476735	-1.584665147
SOAE13B16	NM_058172	ANTXR2	15	5	3	SS00003237	oligo	0.22295069	8.267739668	3.506534552	0.001940432	0.03470666	-1.306328042
SOAE21M15	NM_144662	PSMA8	12	9	13	SS00005399	oligo	0.223134879	7.480354332	3.670637955	0.001378878	0.029206826	-0.977714131
SOAE23G5	NM_006618	JARID1B	18	9	2	SS00006118	oligo	0.225547211	7.810856877	3.736230787	0.001109563	0.026811976	-0.795524871
SOAE8D17	NM_003189.1	TAL1	17	3	3	Susc10000700	oligo	0.22681744	7.751524213	3.376477427	0.002655457	0.039620703	-1.592089287
SOAE22B23	NM_033421	SNX21	43	9	11	SS00005996	oligo	0.227545616	8.635690625	3.215403828	0.003902559	0.047078878	-1.941638861
SOAE13B18	NM_019842	KCNQ5	23	5	3	SS00003238	oligo	0.229077529	7.177564984	3.418115452	0.002402321	0.038153192	-1.500916511
SOAE18M3	NM_006392	NOL5A	12	8	18	SS00004633	oligo	0.229121561	8.709746401	3.212031875	0.003933958	0.047284399	-1.948898548
SOAE14D3	NM_022362	MMS19L	9	6	16	SS00003718	oligo	0.231820343	7.799718284	3.166783908	0.004379694	0.04966178	-2.046067671
SOAE15L19	NM_004710	SYNGR2	25	6	3	SS00004154	oligo	0.232027211	7.143447264	3.452106557	0.002213273	0.036474187	-1.426263281
SOAE10M6	NM_006803	AP3M2	24	4	2	SS00002449	oligo	0.23351587	7.359682958	3.41403869	0.002426027	0.038247043	-1.509856793
SOAE40J11	NM_000781.1	CYP11A1	43	16	4	Susc10003649	oligo	0.235985051	7.979113715	3.388166827	0.002581879	0.039269576	-1.566524986
SOAE5M16	NM_001964	EGR1	16	2	1	SS00000934	oligo	0.236171438	9.315772776	3.202786506	0.004021308	0.047678463	-1.968790493
SOAE25K2	NM_016237	ANAPC5	6	10	4	SS00006615	oligo	0.238050858	7.083731518	3.446459853	0.002243639	0.03681744	-1.438678463
SOAE5B21	NM_000354	SERPINA7	35	2	7	SS00001055	oligo	0.239873865	7.114601479	3.352060244	0.0028158	0.040575261	-1.645407497
SOAE45E15	NM_000344	SMN1	12	18	5	SS00012216	oligo	0.240679395	8.604368357	3.181271221	0.004397861	0.049724447	-2.032727251
SOAE10I18	NM_001145	ANG	24	4	3	SS00002431	oligo	0.241031737	8.89694708	3.374723936	0.002666669	0.039685093	-1.595921957
SOAE12K4	NM_019863.2	F8	14	5	8	Susc10000937	oligo	0.241407096	7.593508032	3.394706905	0.002541583	0.038989758	-1.552211265
SOAE24K24	NM_000249.2	MLH1	46	10	11	Susc10002102	oligo	0.24193258	7.303069996	3.38853729	0.002579579	0.039269576	-1.565714391
SOAE20E5	NM_001730.3	KLF5	20	8	6	Susc10001574	oligo	0.243356076	8.06172376	3.692514936	0.00123461	0.027751399	-0.893253946
SOAE9N18	NM_001251	CD68	23	4	9	SS00002170	oligo	0.243426742	8.490139177	3.331996602	0.002954576	0.041534888	-1.689134954
SOAE28H22	NM_002474.2	MYH11	37	11	1	Susc10002567	oligo	0.244691775	7.600423204	3.204310423	0.004006782	0.04760432	-1.965513011
SOAE18M16	NM_015425	POLR1A	16	8	17	SS00004734	oligo	0.245000523	7.949657198	3.313232251	0.003090372	0.042488696	-1.729960174
SOAE10M16	NM_058229	FBXO32	16	4	1	SS00002454	oligo	0.246783318	8.182349092	3.70500788	0.001197523	0.027600585	-0.865347347
SOAE44N16	NM_023018	NADK	15	18	9	SS00012074	oligo	0.246893409	9.442141652	3.208287766	0.003969108	0.047376835	-1.956956512
SOAE27P7	NM_015093	MAP3K7IP2	25	11	6	SS00007592	oligo	0.246977027	7.511992837	3.459363411	0.002174837	0.036230617	-1.410300128
SOAE4G15	NM_032578.1	MYPN	10	2	13	Susc10000045	oligo	0.248542895	7.104083471	3.531445409	0.001826812	0.033288927	-1.251280454
SOAE21G16	NM_006648	WNK2	14	9	17	SS00005458	oligo	0.248972699	8.423495074	3.812807677	0.000919906	0.025093115	-0.623844704
SOAE7H5	NM_182965	SPHK1	17	3	10	SS00001843	oligo	0.249705484	7.648252383	3.871188906	0.000797167	0.023443784	-0.492584279
SOAE15G12	NM_145280	FAM119A	46	6	6	SS00003936	oligo	0.250170853	8.965046289	3.192447606	0.004121214	0.047985914	-1.991012512
SOAE24N5	NM_006195.4	PBX3	19	10	10	Susc10002305	oligo	0.25117325	7.893164306	4.978022012	5.21E-05	0.011739053	2.014528745
SOAE43K17	NM_007043	KRR1	18	18	19	SS00011493	oligo	0.251467603	7.238732975	3.194848987	0.004097797	0.047961034	-1.985853232
SOAE24F5	NM_130760.1	MADCAM1	19	10	14	Susc10002255	oligo	0.251698763	7.763337307	4.069315219	0.000489589	0.019655299	-0.045226321
SOAE37F16	NM_004492	GTF2A2	15	15	9	SS00010101	oligo	0.254445447	9.597074847	3.897088889	0.000748042	0.022930802	-0.434259706
SOAE2K6	NM_024044	GIYD2	22	1	8	SS00000157	oligo	0.255419557	7.165192436	3.187949298	0.004165428	0.048292667	-2.000673444
SOAE24D16	NM_152511.3	DUSP18	13	10	15	Susc10002148	oligo	0.255525318	7.622084237	3.291609982	0.003254382	0.043576022	-1.776916756
SOAE31B15	NM_017454	STAU1	11	13	19	SS00008652	oligo	0.25737983	8.090083756	3.466380092	0.002138293	0.0360336	-1.394857032
SOAE2B19	NM_025155	WDR71	27	1	11	SS00000294	oligo	0.25777502	7.290946566	3.412045168	0.002437703	0.038352942	-1.514227499
SOAE2I14	NM_019027	FLJ20273	8	1	7	SS00000149	oligo	0.258850018	8.188244837	4.154319844	0.000396981	0.018480524	0.147378312
SOAE28A8	NM_000475.3	NR0B1	32	11	4	Susc10002427	oligo	0.259234705	6.838740199	3.465314543	0.002143804	0.036035529	-1.397202732
SOAE20F24	NM_173054.1	RELN	47	8	5	Susc10001774	oligo	0.260873702	7.213154683	3.16931331	0.004353538	0.04944416	-2.040648215
SOAE13O5	NM_017858	TIPIN	18	6	18	SS00003126	oligo	0.261698164	7.497194141	4.167481505	0.000384292	0.018480524	0.177225765
SOAE8F14	NM_182643.1	DLC1	7	3	1	Susc10000613	oligo	0.2624253	7.736721996	3.483906163	0.002049619	0.035453471	-1.356248695
SOAE22G4	NM_006208	ENPP1	14	9	10	SS00005832	oligo	0.262480546	7.5917558	3.340178807	0.002897196	0.041220905	-1.671311656
SOAE7K5	NM_031925	TMPIT	18	3	8	SS00001582	oligo	0.263035998	7.462858473	3.613605126	0.00149639	0.030177774	-1.06908537
SOAE25P2	NM_005070	SLC4A3	5	10	2	SS00006734	oligo	0.26368383	7.113774254	3.465740032	0.002141602	0.0360336	-1.396266082
SOAE12F17	NM_007046.1	EMILIN1	19	5	9	Susc10001101	oligo	0.263795186	9.802866939	3.956937072	0.000645697	0.021813424	-0.299290474
SOAE40A4	NM_001202.2	BMP4	16	16	8	Susc10003615	oligo	0.264362298	7.300365657	3.370406821	0.00269447	0.039858304	-1.60535562
SOAE15H15	NM_003737	DCHS1	9	6	5	SS00004128	oligo	0.265534851	7.687974323	3.389298599	0.002574861	0.039269576	-1.564048523
SOAE27B6	NM_001105	ACVR1	23	11	12	SS00007412	oligo	0.266298299	7.181761948	3.634480877	0.001422254	0.029652619	-1.022644951
SOAE24L2	NM_003816.2	ADAM9	5	10	12	Susc10002192	oligo	0.266298961	7.474714826	3.610724544	0.001506913	0.030247867	-1.075489053
SOAE10H19	NM_005932	MIPEP	25	4	5	SS00002610	oligo	0.266338832	7.798755989	3.222028377	0.003841578	0.046801104	-1.927369146
SOAE13J11	NM_172016	TRIM39	43	6	20	SS00003378	oligo	0.266897834	9.623979718	3.604853121	0.001528588	0.03043715	-1.088538111
SOAE6C17	NM_002191	INHA	18	3	19	SS00001160	oligo	0.267355429	7.589150616	3.423827424	0.002369487	0.038015284	-1.488385374
SOAE5G14	NM_007102	GUCA2B	6	2	5	SS00000897	oligo	0.267849538	7.720107037	3.637160034	0.001413005	0.029555606	-1.016680786
SOAE2O18	NM_002923	RGS2	22	1	5	SS00000187	oligo	0.267986491	7.095889176	4.137707507	0.000413593	0.018606332	0.109714475
SOAE22N18	NM_018972	GDAP1	23	9	5	SS00005970	oligo	0.269365962	7.009065872	3.749047479	0.001075329	0.026497926	-0.766832588
SOAE11B4	NM_004308	ARHGAP1	15	5	20	SS00002851	oligo	0.271111973	8.714752697	3.734743031	0.001113606	0.026811976	-0.798854316
SOAE14J4	NM_016836	RBMS1	15	6	12	SS00003659	oligo	0.271251006	9.137974516	3.219897053	0.003861096	0.046843974	-1.931961213
SOAE17J18	NM_199187	KRT18	23	7	7	SS00004426	oligo	0.271488559	7.529933797	3.641397	0.001398498	0.029500535	-1.007246863
SOAE11E3	NM_002072	GNAQ	12	5	18	SS00002685	oligo	0.271492901	8.569908473	3.197852255	0.004068692	0.047915973	-1.979398982
SOAE14F2	NM_018100	EFHC1	7	6	14	SS00003634	oligo	0.271612265	7.784014746	3.398850535	0.002516371	0.038799852	-1.543138476
SOAE3I15	NM_015847	MBD1	12	2	19	SS00000435	oligo	0.27184733	7.959656532	3.677336007	0.001281195	0.028103263	-0.927135936
SOAE25G15	NM_006715	MAN2C1	10	10	5	SS00006503	oligo	0.271859656	8.539299124	3.763417461	0.001038182	0.026240419	-0.734642384
SOAE26P3	NM_001924	GADD45A	9	11	14	SS00007210	oligo	0.272104603	8.469665026	4.012194368	0.000563583	0.020492105	-0.174457401
SOAE13C21	NM_177533	NUDT14	34	5	3	SS00003062	oligo	0.272366528	7.003142739	3.170693095	0.004339333	0.049440734	-2.037691282
SOAE18F18	NM_003248	THBS4	23	7	1	SS00004782	oligo	0.272822336	7.382619682	3.40738712	0.002465197	0.038512843	-1.52443734
SOAE2O3	NM_016586	MBIP	10	1	6	SS00000085	oligo	0.273296839	7.265796376	3.525379357	0.001853865	0.033687649	-1.264693783
SOAE24B16	NM_002802.2	PSMC1	15	10	15	Susc10002135	oligo	0.273353267	9.458842275	4.097548736	0.000456665	0.01930687	0.018710894
SOAE23J6	NM_006379	SEMA3C	23	10	20	SS00006320	oligo	0.274230278	7.07354584	3.599448351	0.001548811	0.030604931	-1.100545957
SOAE36H4	NM_019609.3	CPXM1	13	15	18	Susc10003339	oligo	0.274293106	8.008299861	3.165179095	0.004396368	0.049724447	-2.049505344
SOAE8E1	NM_173833.3	SCARA5	4	3	2	Susc10000412	oligo	0.274452288	8.692585355	3.336750375	0.002921105	0.041376605	-1.67878138
SOAE10L7	NM_032387	WNK4	25	4	4	SS00002628	oligo	0.274794874	7.247576231	3.957555043	0.000644716	0.021813424	-0.297895496
SOAE9D15	NM_206920	MAMDC4	9	4	15	SS00002204	oligo	0.275258199	7.155216956	3.475308118	0.002092662	0.035907477	-1.375195606
SOAE18O17	NM_016002	SCCPDH	18	8	17	SS00004652	oligo	0.275397497	8.116075711	3.339914103	0.002899035	0.041220905	-1.671888462
SOAE7D3	NM_014255	TMEM4	9	3	12	SS00001818	oligo	0.276813532	10.43634946	4.165479533	0.000386196	0.018480524	0.172685391
SOAE10O14	NM_001211	BUB1B	6	4	1	SS00002465	oligo	0.27683524	8.30403492	4.349854827	0.000244923	0.016837404	0.591257731
SOAE13A18	NM_022842	CDCP1	24	5	3	SS00003143	oligo	0.276928843	7.204199431	3.794704095	0.000961629	0.025578738	-0.664484414
SOAE7K18	NM_012473	TXN2	22	3	7	SS00001683	oligo	0.2784871	9.637982227	3.844047418	0.000852072	0.024140842	-0.553644775
SOAE25C3	NM_020683	ADORA3	10	10	8	SS00006473	oligo	0.280335849	8.699943593	4.25388425	0.000310459	0.017746519	0.373295936
SOAE5C17	NM_006147	IRF6	18	2	7	SS00000780	oligo	0.281169397	7.996482311	4.290054493	0.000283922	0.017380648	0.455427495
SOAE9N2	NM_144981	IMMP1L	7	4	10	SS00002162	oligo	0.281878038	7.993036515	3.815574397	0.000913689	0.024996854	-0.617631118
SOAE9D3	NM_014780	CUL7	9	4	16	SS00002198	oligo	0.281972101	7.241725439	3.789627555	0.000973661	0.025740125	-0.67587479
SOAE10F5	NM_052873	C14orf179	19	4	6	SS00002591	oligo	0.28314966	8.070572779	4.052051317	0.000510872	0.019998168	-0.084302779
SOAE5M14	NM_013409	FST	8	2	1	SS00000933	oligo	0.283226221	7.798960755	3.434759721	0.00230786	0.037479389	-1.464385999
SOAE20B4	NM_000416.1	IFNGR1	15	8	8	Susc10001740	oligo	0.283239977	7.976009748	3.192173484	0.004123895	0.047985914	-1.991601371
SOAE18L6	NM_005192	CDKN3	21	8	20	SS00004812	oligo	0.283866094	6.976814979	3.353810452	0.002804	0.040517893	-1.641589393
SOAE25I16	NM_058243	BRD4	16	10	3	SS00006610	oligo	0.284121319	8.86640553	3.305304387	0.003149552	0.042677436	-1.747187806
SOAE12M3	NM_213594.1	RFX4	12	5	6	Susc10000852	oligo	0.284411898	7.838970748	3.433399183	0.002315444	0.037567201	-1.467373867
SOAE28L3	NM_005073.1	SLC15A1	9	12	20	Susc10002680	oligo	0.284463959	7.753088077	4.218856424	0.000338513	0.018077224	0.293784517
SOAE14F6	NM_145047	C1orf102	23	6	14	SS00003636	oligo	0.28520547	7.387718379	4.185278259	0.000367775	0.018456097	0.217593744
SOAE12D4	.	NTNG2	13	5	12	Susc10000985	oligo	0.286243893	7.706828118	3.842178442	0.000855988	0.024140842	-0.557847086
SOAE4D14	NM_005534.2	IFNGR2	5	2	15	Susc10000212	oligo	0.287618019	8.385132817	3.881615481	0.000777019	0.023247266	-0.46911104
SOAE28K10	NM_138805.2	FAM3D	38	12	20	Susc10002489	oligo	0.288581789	8.131608318	3.183030353	0.004214301	0.04863067	-2.011232487
SOAE9F19	NM_182517	C1orf210	27	4	13	SS00002218	oligo	0.28880163	7.406374045	4.211486061	0.00034473	0.018199021	0.277058026
SOAE36N15	NM_002438.1	MRC1	11	15	13	Susc10003488	oligo	0.289008881	8.150393884	3.390074087	0.002690928	0.039858304	-1.587189326
SOAE8O9	NM_018923.2	PCDHGB2	34	4	18	Susc10000477	oligo	0.290016895	6.683245015	3.20471841	0.004002902	0.047590972	-1.964635468
SOAE21K14	NM_016447	MPP6	6	9	15	SS00005481	oligo	0.290814955	7.630356459	3.48003748	0.002068878	0.035715038	-1.364775311
SOAE40E2	NM_000505.2	F12	8	16	6	Susc10003639	oligo	0.290819049	8.0463142	3.864530368	0.000810304	0.023553536	-0.507569866
SOAE14F7	NM_183416	KIF1B	27	6	14	SS00003732	oligo	0.29089335	7.729822042	4.076835797	0.000480595	0.019608344	-0.028199017
SOAE16G14	NM_005353.2	ITGAD	6	7	17	Susc10001304	oligo	0.291960079	7.15456324	3.292422403	0.00324807	0.043533716	-1.77515414
SOAE9F15	NM_178031	TMEM132A	11	4	13	SS00002216	oligo	0.292248771	7.851974557	3.499149032	0.001975428	0.03483331	-1.322630126
SOAE32L16	NM_007236.3	CHP	13	13	7	Susc10002976	oligo	0.292304394	9.620473141	3.228325746	0.003784466	0.046433	-1.913795257
SOAE24G6	NM_014646.2	LPIN2	22	10	14	Susc10002067	oligo	0.293363127	7.597824327	4.356560438	0.000240899	0.016836564	0.606491015
SOAE16M15	NM_006847.2	LILRB4	12	7	13	Susc10001246	oligo	0.294119095	7.327219455	3.317922751	0.003191047	0.043036755	-1.742050009
SOAE19J16	NM_032905	RBM17	15	8	11	SS00005185	oligo	0.294300193	8.751299852	3.939692701	0.000673672	0.021956928	-0.338206481
SOAE18K5	NM_006488	KHK	18	8	20	SS00004622	oligo	0.294379275	9.113189202	3.329352411	0.002973354	0.041629371	-1.694892029
SOAE9E3	NM_032015	RNF26	12	4	14	SS00001925	oligo	0.294717901	7.473423917	3.640209246	0.00140255	0.029527094	-1.009891716
SOAE3O2	NM_003336	UBE2A	6	2	18	SS00000559	oligo	0.294895441	8.060610218	3.425087077	0.002362305	0.038002212	-1.485621139
SOAE45F3	NM_006122	MAN2A2	11	18	6	SS00012495	oligo	0.294999819	7.50786698	3.648235809	0.001375391	0.02916877	-0.992014939
SOAE14D11	NM_022763	FNDC3B	41	6	16	SS00003722	oligo	0.295515345	7.979628013	3.21467182	0.003909354	0.047082157	-1.943215062
SOAE14F17	NM_004104	FASN	19	6	13	SS00003737	oligo	0.295578273	8.103262499	3.292969395	0.003243826	0.043510623	-1.773967321
SOAE2H2	NM_182760	SUMF1	5	1	10	SS00000226	oligo	0.295871357	7.497073078	3.383052685	0.002613821	0.039442657	-1.577712495
SOAE8D19	NM_018661.2	DEFB103A	25	3	3	Susc10000701	oligo	0.295920933	7.112283865	3.239730315	0.003683122	0.045839064	-1.889190896
SOAE22F2	NM_004839	HOMER2	7	9	10	SS00005914	oligo	0.296737311	7.981940123	3.796803536	0.000956696	0.025486802	-0.659773107
SOAE21A15	NM_001004051	GPRASP2	12	9	19	SS00005327	oligo	0.29696309	8.171577283	3.384267403	0.0026062	0.03938153	-1.575055652
SOAE19P14	NM_014306	C22orf28	5	8	9	SS00005220	oligo	0.297081317	8.981613449	3.488488865	0.002027031	0.035224576	-1.346145284
SOAE16N2	NM_007039.2	PTPN21	7	7	14	Susc10001429	oligo	0.297275172	8.461676018	3.936308608	0.000679302	0.021960276	-0.345841038
SOAE28L6	NM_004554.3	NFATC4	21	12	20	Susc10002583	oligo	0.298872249	7.485290059	3.310481954	0.003110779	0.042515519	-1.735938118
SOAE24O14	NM_153828.2	RTN4	6	10	9	Susc10002122	oligo	0.299116381	7.696271299	3.303910603	0.00316007	0.042752571	-1.750215272
SOAE3D6	NM_020978	AMY2B	21	1	4	SS00000584	oligo	0.299226481	7.455418586	3.47627526	0.002087777	0.035907477	-1.373064975
SOAE18I3	NM_002787	PSMA2	12	8	20	SS00004609	oligo	0.299478462	8.361690784	3.386173422	0.002594284	0.039354173	-1.570886249
SOAE24K14	NM_003227.2	TFR2	6	10	11	Susc10002097	oligo	0.299721897	7.611292631	3.230837255	0.003761918	0.046229243	-1.908379321
SOAE14N6	NM_017641	KIF21A	23	6	10	SS00003684	oligo	0.300011769	7.215405142	3.221641952	0.00384511	0.046811094	-1.928201795
SOAE17D4	NM_145918	CTSL1	13	7	12	SS00004383	oligo	0.302068276	7.171986573	3.725870094	0.001138021	0.026985798	-0.818706031
SOAE7F1	NM_001001563	TIMM50	3	3	10	SS00001829	oligo	0.302370981	8.41446041	3.488706959	0.002129291	0.0360336	-1.374139139
SOAE13D19	NM_152447	LRFN5	25	5	3	SS00003346	oligo	0.302486863	7.047447723	4.12966855	0.000421879	0.018799682	0.091492151
SOAE3K4	NM_032470	TNXB	14	2	20	SS00000536	oligo	0.302881166	10.12434339	3.321346407	0.003030922	0.042026345	-1.712314835
SOAE25J11	NM_003463	PTP4A1	43	10	4	SS00006798	oligo	0.302979345	8.113464996	3.184724789	0.004197403	0.048500519	-2.007595822
SOAE34L16	NM_016410	CHMP5	13	14	11	SS00009377	oligo	0.303367134	7.560359069	3.692701558	0.001234048	0.027751399	-0.892837204
SOAE29I3	NM_006336	ZER1	12	12	12	SS00007649	oligo	0.304005022	8.861270975	3.701915489	0.0012066	0.027614095	-0.872256769
SOAE42G13	NM_003204	NFE2L1	2	17	9	SS00011087	oligo	0.304500243	7.271547567	3.370634272	0.002692999	0.039858304	-1.604858685
SOAE28F12	.	PRR3	47	11	2	Susc10002550	oligo	0.306420011	7.530569657	3.858158566	0.000823076	0.023741469	-0.521906632
SOAE15A6	NM_024496	C14orf4	24	6	8	SS00003897	oligo	0.307293156	8.063522737	3.86108839	0.000817179	0.023629741	-0.515314858
SOAE37O2	NM_023924	BRD9	6	15	6	SS00010059	oligo	0.307868766	10.64294373	3.287104597	0.003289606	0.043824516	-1.78668912
SOAE28D15	NM_016292.1	TRAP1	9	11	3	Susc10002637	oligo	0.307920661	8.594808627	3.532327418	0.001822911	0.033284884	-1.249329687
SOAE5A23	NM_004666	VNN1	44	2	7	SS00000771	oligo	0.309009305	7.728961881	3.270425762	0.003423255	0.044488078	-1.822829974
SOAE14G4	NM_001089	ABCA3	14	6	14	SS00003552	oligo	0.309299998	7.954129516	3.638679732	0.001407784	0.029535023	-1.013297328
SOAE30G16	NM_015000	STK38L	14	12	5	SS00008118	oligo	0.309505993	7.363208764	3.360435438	0.002759767	0.040204104	-1.627131664
SOAE28F3	NM_006846.2	SPINK5	11	11	2	Susc10002643	oligo	0.309605262	7.023758064	3.295199841	0.003226579	0.043312929	-1.76912725
SOAE12A20	NM_145285.1	NKX2-3	32	5	11	Susc10000883	oligo	0.310201825	6.789213122	3.268960268	0.003435247	0.044488078	-1.826002757
SOAE32F16	NM_015236.3	LPHN3	15	13	9	Susc10002938	oligo	0.310716182	7.519679887	4.994535726	5.00E-05	0.011739053	2.051714013
SOAE2I11	NM_173542	LOC196463	44	1	8	SS00000053	oligo	0.311325925	7.78106107	3.941031063	0.000671459	0.021956928	-0.335186894
SOAE21C5	NM_001006655	DKFZP564J102	18	9	20	SS00005334	oligo	0.311999994	7.857687114	4.513240686	0.000163572	0.01556285	0.962421492
SOAE13H5	NM_006832	PLEKHC1	17	5	2	SS00003363	oligo	0.312334197	7.797015376	3.488743325	0.002025784	0.035224576	-1.345584183
SOAE8L7	NM_000137.1	FAH	25	4	20	Susc10000746	oligo	0.313765873	10.09200981	3.565026747	0.001683906	0.03187419	-1.176926762
SOAE31B17	NM_016201	AMOTL2	19	13	19	SS00008653	oligo	0.315331788	7.344834023	3.257283757	0.003532261	0.04503502	-1.851266262
SOAE22P18	NM_007086	WDHD1	21	9	5	SS00005982	oligo	0.315789951	6.89012527	3.773788859	0.001012162	0.026079886	-0.711396171
SOAE29M3	NM_014397	NEK6	12	12	10	SS00007673	oligo	0.31611515	8.038452467	3.193521278	0.004110728	0.047985914	-1.988705929
SOAE29C21	XM_376905	MEGF9	34	12	15	SS00007622	oligo	0.316865281	6.856161269	3.614743871	0.00149225	0.030177749	-1.066553577
SOAE13A6	NM_001001523	RORC	24	5	4	SS00003137	oligo	0.317560674	7.324321842	4.321098634	0.000262959	0.01692428	0.525935916
SOAE18M4	NM_006116	MAP3K7IP1	16	8	18	SS00004728	oligo	0.317716016	7.557730578	3.366266885	0.002721396	0.039909861	-1.61439888
SOAE4F13	NM_001039711.1	DEDD	3	2	13	Susc10000322	oligo	0.317733521	7.933347314	3.40942262	0.002570389	0.039269576	-1.545513739
SOAE42O15	NM_080491	GAB2	10	17	5	SS00011136	oligo	0.318555596	7.224192857	3.690383761	0.001241049	0.027753528	-0.898012732
SOAE22I11	NM_032682	FOXP1	44	9	8	SS00005753	oligo	0.319130699	9.749178924	3.330177141	0.002967485	0.041629371	-1.693096528
SOAE16H15	.	DDR1	9	7	17	Susc10001496	oligo	0.319211821	7.644065835	3.88495378	0.000770675	0.023098687	-0.461593687
SOAE3F4	NM_032489	ACRBP	15	1	2	SS00000595	oligo	0.319406637	7.621963369	3.286722015	0.003292614	0.043824516	-1.787518766
SOAE3M14	NM_003742	ABCB11	8	2	17	SS00000553	oligo	0.319938857	7.331886688	4.266618272	0.000300845	0.0174865	0.402208233
SOAE19G17	NM_003991	EDNRB	18	8	13	SS00004984	oligo	0.320573279	7.920285159	3.593938848	0.001569696	0.030722964	-1.112782422
SOAE36A14	NM_005797.2	EVA1	8	15	19	Susc10003205	oligo	0.321710006	7.762795315	3.266642634	0.003454295	0.044488078	-1.831019503
SOAE20N16	NM_173193.2	KCNIP2	15	8	1	Susc10001818	oligo	0.322006957	7.358128928	3.631797528	0.001431577	0.02973925	-1.028617527
SOAE4C5	NM_001845.3	COL4A1	18	2	16	Susc10000014	oligo	0.322011963	11.39753619	3.424355985	0.00236647	0.038002212	-1.48722551
SOAE3N13	NM_016152	RARB	3	2	17	SS00000743	oligo	0.322174006	8.369818897	3.765017926	0.001034124	0.026240419	-0.731055857
SOAE12B20	NM_004327.3	BCR	31	5	11	Susc10000981	oligo	0.322223975	8.456039741	3.372450374	0.002681275	0.039799531	-1.600890521
SOAE3M18	NM_001773	CD34	24	2	17	SS00000555	oligo	0.322381946	8.229962111	3.310674917	0.003109343	0.042515519	-1.735518751
SOAE22E16	NM_015896	ZMYND10	16	9	9	SS00005826	oligo	0.322989023	7.361588911	4.049312693	0.000514332	0.020042701	-0.090500189
SOAE42C15	NM_199414	PRC1	10	17	11	SS00011064	oligo	0.323056361	7.204835613	3.381414709	0.002624133	0.03945823	-1.581294665
SOAE18E1	NM_138961	ESAM	4	7	2	SS00004584	oligo	0.324042843	7.317087183	3.232784598	0.003744526	0.046172676	-1.904179032
SOAE2H16	NM_022454	SOX17	13	1	9	SS00000233	oligo	0.324786837	7.252308505	3.779105336	0.001062758	0.026435711	-0.739653844
SOAE21G3	NM_003383	VLDLR	10	9	18	SS00005357	oligo	0.325197473	7.527542147	3.162548285	0.004423834	0.04984899	-2.055139508
SOAE41D13	NM_177924	ASAH1	1	17	19	SS00010968	oligo	0.325978281	8.296252758	3.24152897	0.003667381	0.045736089	-1.885307888
SOAE18O16	NM_022036	GPRC5C	14	8	17	SS00004746	oligo	0.326577217	8.173578489	3.403266932	0.002489768	0.03877288	-1.533465068
SOAE20E3	NM_003474.3	ADAM12	12	8	6	Susc10001573	oligo	0.326588773	7.118669483	3.190061362	0.004144612	0.048083623	-1.996137977
SOAE20P19	.	RNF39	25	8	1	Susc10001932	oligo	0.327639285	6.805285	3.566492142	0.001677926	0.03187419	-1.173678461
SOAE12N17	.	VARS	19	5	5	Susc10001150	oligo	0.328477544	8.015617897	4.91373569	6.10E-05	0.011753935	1.86960687
SOAE41A15	NM_014500	HTATSF1	12	17	19	SS00010672	oligo	0.328701256	8.172833486	3.420776427	0.00238697	0.038153192	-1.495079469
SOAE15K18	NM_014786	ARHGEF17	22	6	3	SS00003963	oligo	0.328740166	8.379003464	3.566048383	0.001679734	0.03187419	-1.174662161
SOAE19O2	NM_181804	PKIG	6	8	10	SS00005119	oligo	0.328776061	7.429000396	3.775274486	0.001008487	0.026079886	-0.708065426
SOAE3H7	NM_000941	POR	25	1	2	SS00000704	oligo	0.329306873	7.838390907	3.453427209	0.002206229	0.03644587	-1.423358848
SOAE3E2	NM_006870	DSTN	8	1	2	SS00000499	oligo	0.33003623	7.63738821	3.625326133	0.00145431	0.030022623	-1.043017679
SOAE25O15	NM_007191	WIF1	10	10	1	SS00006551	oligo	0.33005916	7.087805109	4.240613934	0.000320803	0.017885911	0.343169618
SOAE45E4	NM_017626	DNAJB12	16	18	6	SS00012305	oligo	0.330103756	8.689211096	3.500190929	0.002071886	0.035731232	-1.349240388
SOAE2I15	NM_015149	RGL1	12	1	7	SS00000055	oligo	0.330426831	7.963490975	4.435972813	0.000197976	0.015917074	0.786904603
SOAE18G1	NM_024712	ELMO3	2	7	2	SS00004596	oligo	0.33048749	7.359440631	3.256568048	0.003538293	0.045070257	-1.85281385
SOAE27J7	NM_173546	KLHDC8B	27	11	8	SS00007556	oligo	0.330763424	8.468122681	3.178594976	0.004258845	0.048948365	-2.020748747
SOAE18P13	NM_005964	MYH10	1	8	17	SS00004935	oligo	0.331760319	8.91225229	3.165029001	0.00439793	0.049724447	-2.04982683
SOAE3B5	NM_000396	CTSK	19	1	4	SS00000667	oligo	0.331948558	8.35465219	3.950041267	0.000656743	0.021929114	-0.314854966
SOAE9E15	NM_017971	MRPL20	12	4	13	SS00001931	oligo	0.332917278	9.101551973	3.256027318	0.003542857	0.045070257	-1.853983005
SOAE11L15	NM_014172	PHPT1	9	5	15	SS00003012	oligo	0.332975276	8.68262403	4.941417014	5.69E-05	0.011753935	1.932040388
SOAE2N2	NM_015959	TXNDC14	7	1	6	SS00000262	oligo	0.333000927	8.219357609	4.150701567	0.000400542	0.018480524	0.139174012
SOAE29I15	NM_033028	BBS4	12	12	11	SS00007655	oligo	0.333440747	7.809740446	4.061293373	0.000499367	0.019684463	-0.063385468
SOAE21G1	NM_005866	OPRS1	2	9	18	SS00005356	oligo	0.333811441	9.234961971	3.186510785	0.004179664	0.048360276	-2.003761938
SOAE43A5	NM_025222	TMEM113	20	17	4	SS00011427	oligo	0.334623579	9.339949934	3.786174617	0.000981929	0.025879446	-0.6836208
SOAE22K4	NM_003480	MFAP5	14	9	8	SS00005856	oligo	0.33488993	7.496685605	3.416268204	0.002413035	0.038153192	-1.50496786
SOAE14C3	NM_031885	BBS2	10	6	16	SS00003433	oligo	0.334930526	6.948405023	3.1793368	0.004251364	0.048894929	-2.019157452
SOAE2B13	NM_002470	MYH3	3	1	11	SS00000291	oligo	0.335253959	8.160044826	3.754502519	0.001127503	0.026878981	-0.793745517
SOAE14K17	NM_032259	WDR24	18	6	11	SS00003488	oligo	0.3362872	7.733891753	4.554535918	0.000147712	0.015442215	1.056194415
SOAE31O14	NM_024419	PGS1	6	13	13	SS00008545	oligo	0.336401286	9.12861109	3.972615078	0.000621263	0.021622702	-0.263891766
SOAE21I15	NM_005642	TAF7	12	9	15	SS00005375	oligo	0.336784743	8.484785722	5.099637317	4.40E-05	0.011739053	2.178219753
SOAE10C17	NM_006109	PRMT5	18	4	7	SS00002300	oligo	0.336990059	8.08480003	3.493724653	0.002001523	0.035042899	-1.334597948
SOAE2P19	NM_024336	IRX3	25	1	5	SS00000378	oligo	0.337203961	7.315396201	3.709759666	0.001183706	0.027465488	-0.854728163
SOAE14N15	NM_152672	OSTalpha	11	6	9	SS00003784	oligo	0.337465988	8.243923366	3.46366339	0.00215237	0.036109204	-1.400837213
SOAE44A17	NM_004481	GALNT2	20	18	15	SS00011813	oligo	0.337596216	9.82605582	3.199671004	0.004051164	0.047871073	-1.975489364
SOAE9B17	NM_004577	PSPH	19	4	15	SS00002193	oligo	0.337750471	7.70583643	3.82289065	0.000897448	0.024684416	-0.60119662
SOAE2L4	NM_012259	HEY2	13	1	8	SS00000251	oligo	0.337946184	7.098749595	4.228759498	0.000358892	0.018334703	0.25519197
SOAE13K3	NM_003278	CLEC3B	10	6	20	SS00003101	oligo	0.338003164	7.757904769	3.214416006	0.003911732	0.047082157	-1.943765867
SOAE35K15	NM_213618	ST5	10	14	3	SS00009567	oligo	0.338669287	7.672985366	3.339259695	0.002903587	0.041220905	-1.673314401
SOAE2G14	NM_004791	ITGBL1	6	1	9	SS00000137	oligo	0.339036897	6.92451015	3.277130674	0.003368906	0.044266607	-1.808308203
SOAE16H3	NM_000358.1	TGFBI	9	7	18	Susc10001490	oligo	0.339420943	9.082240947	4.284374854	0.000287934	0.017440705	0.442529236
SOAE22G5	NM_003247	THBS2	18	9	10	SS00005738	oligo	0.339973154	8.165551912	3.991694643	0.000592762	0.021142239	-0.220791226
SOAE27J12	NM_144996	ARL13B	47	11	8	SS00007463	oligo	0.340242529	8.211360857	3.339423616	0.002902446	0.041220905	-1.672957228
SOAE43C2	NM_178812	MTDH	6	17	4	SS00011532	oligo	0.340597145	7.097415779	3.182447462	0.004220129	0.048665392	-2.012483359
SOAE4A3	NM_014718.2	CLSTN3	12	2	16	Susc10000001	oligo	0.341045438	7.499767435	3.73177253	0.001121722	0.026820342	-0.805501273
SOAE13M16	NM_006426	DPYSL4	16	6	17	SS00003214	oligo	0.341218199	7.60234091	3.493074982	0.002004671	0.035060101	-1.336031009
SOAE14M1	NM_017585	SLC2A6	4	6	10	SS00003492	oligo	0.341554488	8.613561126	3.332037631	0.002954285	0.041534888	-1.689045612
SOAE30K2	NM_032854	CORO6	6	12	4	SS00008135	oligo	0.341741597	6.882569496	3.385079097	0.002601119	0.039354173	-1.573280157
SOAE43D14	NM_024813	C1orf82	5	17	3	SS00011633	oligo	0.341754064	7.290368747	3.272304291	0.003407942	0.044400989	-1.818762319
SOAE23P4	NM_201599	ZMYM3	13	10	18	SS00006355	oligo	0.341888592	8.695738689	3.265097359	0.003467052	0.044532525	-1.83436378
SOAE30M16	NM_032649	CNDP1	16	12	1	SS00008154	oligo	0.342614458	7.235297901	3.456000878	0.002192565	0.036326285	-1.417697894
SOAE25I20	NM_001856	COL16A1	32	10	3	SS00006612	oligo	0.342626989	7.415536477	4.269632242	0.000298614	0.0174865	0.409051846
SOAE4P14	NM_000392.1	ABCC2	5	2	9	Susc10000286	oligo	0.34273019	7.372172665	4.529357069	0.000157189	0.015442215	0.999021802
SOAE12G14	NM_016184.2	CLEC4A	6	5	9	Susc10000918	oligo	0.342907809	6.744002779	4.027352841	0.000542928	0.020422471	-0.140180029
SOAE2D2	NM_004417	DUSP1	5	1	12	SS00000202	oligo	0.343636581	8.078840117	4.511190773	0.000164402	0.01556285	0.957765867
SOAE9J18	NM_025257	SLC44A4	23	4	11	SS00002146	oligo	0.343769136	8.457110418	4.46883429	0.000182537	0.015834891	0.86155722
SOAE6D3	NM_001540	HSPB1	9	3	20	SS00001438	oligo	0.345429078	12.02872798	3.191990557	0.004125686	0.047985914	-1.991994318
SOAE3K15	NM_017455	NPTN	10	2	19	SS00000447	oligo	0.345542234	8.084332344	3.24165431	0.003666286	0.045736089	-1.885037273
SOAE11F4	NM_007214	SEC63	15	5	18	SS00002875	oligo	0.345800116	8.476792828	3.169548204	0.004351116	0.04944416	-2.040144857
SOAE23J10	NM_004533	MYBPC2	39	10	20	SS00006322	oligo	0.345889706	9.959031541	3.503000782	0.0019571	0.03470666	-1.314129204
SOAE18I13	NM_004638	BAT2	4	8	19	SS00004614	oligo	0.347387128	9.518379235	3.564517118	0.00168599	0.031878693	-1.178056371
SOAE30I4	NM_018469	TEX2	16	12	4	SS00008124	oligo	0.347760137	8.535323685	3.708258632	0.001188054	0.027514668	-0.858082917
SOAE20J6	NM_001001547.1	CD36	23	8	4	Susc10001789	oligo	0.348036847	7.255394595	4.177827699	0.000374602	0.018480524	0.200692556
SOAE3K18	NM_001769	CD9	22	2	19	SS00000543	oligo	0.349551308	9.208097024	4.542484555	0.000152174	0.015442215	1.02883126
SOAE19A15	NM_006812	OS9	12	8	15	SS00004947	oligo	0.349775027	9.177314928	3.74437568	0.001155272	0.02709518	-0.815995092
SOAE19G14	NM_203372	ACSL3	6	8	13	SS00005077	oligo	0.349930104	10.05428927	3.258012277	0.003526131	0.04503502	-1.849690862
SOAE28C6	NM_005462	MAGEC1	22	11	4	Susc10002439	oligo	0.35137331	6.969505374	4.092384586	0.000462518	0.01930687	0.007013463
SOAE16K6	NM_198148.1	CPXM2	22	7	16	Susc10001324	oligo	0.352300254	7.48435709	3.240184505	0.003679141	0.045824685	-1.888210438
SOAE5G17	NM_000596	IGFBP1	18	2	5	SS00000804	oligo	0.352812057	7.374812848	4.478231776	0.000178348	0.015834891	0.882904352
SOAE20C15	NM_021189.2	CADM3	10	8	7	Susc10001567	oligo	0.352891335	7.614322203	4.146556899	0.00040466	0.018480524	0.129776726
SOAE16J14	NM_212460.2	ARL4A	7	7	15	Susc10001411	oligo	0.353760003	8.912714631	3.96545746	0.000632302	0.021813424	-0.28005468
SOAE16F16	NM_001025366.1	VEGFA	15	7	17	Susc10001388	oligo	0.354075721	8.604535598	3.267484648	0.003447362	0.044488078	-1.829197011
SOAE4C3	NM_002988.2	CCL18	10	2	16	Susc10000013	oligo	0.354485638	6.749435565	3.205298808	0.003997388	0.04755817	-1.963387019
SOAE9D2	NM_014608	CYFIP1	5	4	16	SS00002102	oligo	0.354860995	7.38962786	3.719764827	0.001155126	0.02709518	-0.832360517
SOAE21E6	NM_003944	SELENBP1	24	9	18	SS00005441	oligo	0.35575144	8.164645724	3.299251056	0.003195479	0.043062884	-1.760333536
SOAE40M14	NM_030781.2	COLEC12	8	16	1	Susc10003703	oligo	0.355871352	7.289577972	3.738759435	0.001102725	0.026754748	-0.789865469
SOAE20P15	NM_016081.3	PALLD	9	8	1	Susc10001930	oligo	0.357801046	8.171235876	3.284578033	0.003309521	0.043855851	-1.79216753
SOAE25L3	NM_199352	LOC387601	9	10	4	SS00006806	oligo	0.358469772	7.618412707	3.910185757	0.000724354	0.022488078	-0.404746441
SOAE47L1	NM_006808	SEC61B	1	19	8	SS00013290	oligo	0.358763104	8.291878912	3.310002499	0.00311435	0.042515519	-1.736980092
SOAE9F16	NM_013402	FADS1	15	4	13	SS00002121	oligo	0.359004769	8.534833505	3.406665138	0.002469485	0.038544958	-1.52601949
SOAE2F5	NM_001249	ENTPD5	19	1	10	SS00000311	oligo	0.35909159	7.902935274	5.294690458	2.40E-05	0.011690737	2.724079094
SOAE30A15	NM_005426	TP53BP2	12	12	7	SS00007987	oligo	0.359380295	7.6185159	3.405495579	0.002476448	0.038618715	-1.528582261
SOAE3A15	NM_017994	C7orf42	12	1	3	SS00000387	oligo	0.360116544	9.555920934	3.916961832	0.000712391	0.022279006	-0.389471677
SOAE13N19	NM_025211	GKAP1	27	6	17	SS00003406	oligo	0.360499504	8.134689142	3.949105945	0.000658255	0.02193719	-0.316965826
SOAE28L4	NM_000299.2	PKP1	13	12	20	Susc10002582	oligo	0.36141794	7.568439995	4.369230126	0.000233474	0.01665477	0.635273781
SOAE2D14	NM_005077	TLE1	5	1	11	SS00000208	oligo	0.361995698	6.83218688	3.257686187	0.003528873	0.04503502	-1.850396034
SOAE33F15	NM_005978	S100A2	11	13	1	SS00009056	oligo	0.362330528	8.13939597	3.3073059	0.003134508	0.042607096	-1.742839603
SOAE14D14	NM_153823	GSG1	5	6	15	SS00003628	oligo	0.362347811	7.734727712	3.740028671	0.001099308	0.026736738	-0.787024514
SOAE25C1	NM_013952	PAX8	2	10	8	SS00006472	oligo	0.36279527	7.986976364	3.808416593	0.000929859	0.025160114	-0.633704862
SOAE22C1	NM_022777	RABL5	2	9	12	SS00005712	oligo	0.363641164	7.754745195	3.759266721	0.00104878	0.026277344	-0.743942668
SOAE15L2	NM_031898	TEKT3	5	6	4	SS00004050	oligo	0.363868459	8.414261332	3.538119858	0.001797494	0.033022505	-1.236515479
SOAE37I3	NM_002855	PVRL1	12	15	8	SS00009929	oligo	0.36422064	7.745426495	4.323331816	0.000261512	0.01692428	0.531008461
SOAE18K1	NM_006763	BTG2	2	8	20	SS00004620	oligo	0.365115207	8.888101629	3.29808369	0.00320441	0.043115929	-1.762867803
SOAE20M17	NM_007268.1	VSIG4	20	8	1	Susc10001628	oligo	0.36563768	7.410815311	4.36584056	0.000235437	0.016725736	0.627573342
SOAE30K17	NM_178153	DCX	18	12	3	SS00008048	oligo	0.365786611	6.987366799	3.181824756	0.004226364	0.048704755	-2.013819586
SOAE3B17	NM_004999	MYO6	19	1	3	SS00000673	oligo	0.366813313	7.868437255	4.453651245	0.000189515	0.015917074	0.827066203
SOAE2K3	XM_113763	HEATR5A	10	1	8	SS00000061	oligo	0.367099501	7.346034223	4.778823555	8.49E-05	0.012820953	1.564720848
SOAE14E3	NM_015662	IFT172	12	6	14	SS00003445	oligo	0.367717194	7.634998435	4.286662171	0.000311973	0.01777423	0.383735937
SOAE10H16	NM_018116	MSTO1	13	4	5	SS00002513	oligo	0.368096837	8.030603056	3.800735296	0.000947526	0.025359897	-0.650948789
SOAE24M20	.	NOTCH4	32	10	9	Susc10002112	oligo	0.368111067	6.718792047	3.876547786	0.000786748	0.023361874	-0.480521004
SOAE7B18	NM_003279	TNNC2	23	3	11	SS00001718	oligo	0.368634513	10.00489773	3.461208105	0.002165171	0.036183295	-1.406240903
SOAE40F14	NM_001380.2	DOCK1	7	16	5	Susc10003758	oligo	0.369121832	7.279572126	3.690391281	0.001241026	0.027753528	-0.897995942
SOAE14M10	NM_006876	B3GNT1	40	6	10	SS00003591	oligo	0.369543885	9.426270175	3.278443529	0.003358363	0.044214061	-1.805463679
SOAE28D1	NM_006419.1	CXCL13	1	11	4	Susc10002629	oligo	0.369645641	7.368630873	4.556397816	0.000147034	0.015442215	1.060421694
SOAE35M16	NM_002310	LIFR	16	14	1	SS00009674	oligo	0.371829825	8.147017263	3.779256676	0.000998703	0.026079886	-0.699136344
SOAE28H13	NM_004797.2	ADIPOQ	1	11	1	Susc10002660	oligo	0.373855555	7.095813598	3.244217996	0.003643969	0.045650102	-1.879501416
SOAE21M24	NM_005208	CRYBA1	48	9	13	SS00005498	oligo	0.37521099	7.291908832	3.322318485	0.003023874	0.04198621	-1.71020005
SOAE25P16	NM_000213	ITGB4	13	10	1	SS00006741	oligo	0.376297489	7.657738614	3.711875579	0.001177605	0.027434534	-0.849998744
SOAE35N2	NM_000722	CACNA2D1	7	14	2	SS00009762	oligo	0.376920495	7.96845847	3.268587549	0.003438303	0.044488078	-1.826809619
SOAE29E3	NM_198330	INPP5F	12	12	14	SS00007625	oligo	0.378014144	7.843514796	3.600999692	0.001542979	0.030546392	-1.097099726
SOAE13I3	NM_014466	TEKT2	12	6	20	SS00003089	oligo	0.378616858	7.869637104	4.090970179	0.000464134	0.01930687	0.00380987
SOAE47M14	NM_145740	GSTA1	8	19	5	SS00013118	oligo	0.379667963	8.619855426	3.269940865	0.003427218	0.044488078	-1.823879822
SOAE11G5	NM_019044	CCDC93	18	5	18	SS00002698	oligo	0.37967956	7.183505069	4.676076949	0.00010943	0.013404798	1.331967657
SOAE35H6	XM_064152	SRL	21	14	6	SS00009728	oligo	0.380081385	8.643575899	3.747718333	0.00107883	0.026497926	-0.769808915
SOAE31A10	NM_000598	IGFBP3	40	13	20	SS00008459	oligo	0.381127458	8.939937425	3.470826768	0.002115446	0.035969919	-1.385066118
SOAE16N18	NM_001014796.1	DDR2	23	7	13	Susc10001438	oligo	0.381849428	7.802574705	3.215536551	0.003901328	0.047078878	-1.941353064
SOAE32M4	NM_002290.2	LAMA4	16	13	6	Susc10002885	oligo	0.382492619	7.419016377	3.673430939	0.001369678	0.029152124	-0.971598439
SOAE6E1	NM_000927	ABCB1	4	3	18	SS00001164	oligo	0.383561688	7.872816265	3.945060654	0.000664838	0.021956928	-0.326094645
SOAE22K2	NM_032445	MEGF11	6	9	8	SS00005855	oligo	0.384488922	6.796786661	4.333915289	0.000254762	0.016862261	0.555048932
SOAE7J13	NM_032574	HDPY-30	3	3	7	SS00001859	oligo	0.384828594	8.259139754	3.636981478	0.00149464	0.030177749	-1.051345625
SOAE13A14	NM_002292	LAMB2	8	5	3	SS00003141	oligo	0.385283602	8.582348202	3.770554266	0.001020207	0.026079886	-0.718647288
SOAE22K6	NM_178842	LASS3	22	9	8	SS00005857	oligo	0.385905745	7.141331662	3.653024944	0.001359434	0.029053913	-0.981344715
SOAE5A14	NM_003617	RGS5	8	2	7	SS00000861	oligo	0.386167878	7.968609153	3.604853569	0.001528586	0.03043715	-1.088537116
SOAE42B11	NM_183376	ARRDC4	43	17	12	SS00011335	oligo	0.387607871	7.809574192	4.421180224	0.000205347	0.015917074	0.753297977
SOAE9D14	NM_006822	RAB40B	5	4	15	SS00002108	oligo	0.388666748	7.195006298	4.391216925	0.000221127	0.016453974	0.685224617
SOAE13G14	NM_002306	LGALS3	6	5	1	SS00003177	oligo	0.38870509	9.441868217	3.955196034	0.000648468	0.021864264	-0.30322047
SOAE28L18	NM_002100.3	GYPB	21	12	19	Susc10002589	oligo	0.389318792	7.130312342	4.421511326	0.000205179	0.015917074	0.7540502
SOAE14D8	NM_003029	SHC1	29	6	16	SS00003625	oligo	0.38939353	10.2126881	3.216432455	0.003893029	0.047078878	-1.939423766
SOAE24D14	.	NEU1	5	10	15	Susc10002147	oligo	0.391013242	7.759458072	4.276373213	0.000293682	0.017466365	0.424358706
SOAE3B15	NM_000138	FBN1	11	1	3	SS00000672	oligo	0.39109758	8.409556464	3.201095887	0.004037483	0.047771807	-1.972425888
SOAE17O3	NM_016246	HSD17B14	10	7	6	SS00004265	oligo	0.391504558	7.334330357	4.041312552	0.000524573	0.020213606	-0.108601958
SOAE4L3	NM_024050.4	C19orf58	9	2	12	Susc10000354	oligo	0.392340943	9.423710387	4.375859586	0.00022968	0.016544925	0.650334784
SOAE5M4	NM_002609	PDGFRB	16	2	2	SS00000928	oligo	0.392942068	7.485710485	4.72746577	9.64E-05	0.013256303	1.448431001
SOAE10H6	NM_012339	TSPAN15	21	4	6	SS00002508	oligo	0.393321844	7.515423772	3.939428268	0.000674111	0.021956928	-0.338803075
SOAE14N7	NM_003258	TK1	27	6	10	SS00003780	oligo	0.394066992	8.176056517	3.284978345	0.003306358	0.043855851	-1.791299611
SOAE41B4	NM_001728	BSG	15	17	20	SS00010856	oligo	0.394241389	11.46645344	3.381968551	0.002620642	0.03945823	-1.580083495
SOAE2M18	NM_004626	WNT11	24	1	5	SS00000175	oligo	0.394442017	6.888239297	3.714112233	0.001171188	0.027349879	-0.844998899
SOAE20I3	NM_000109.2	DMD	12	8	4	Susc10001597	oligo	0.395208332	7.689247565	3.570237302	0.001662737	0.031766027	-1.165375283
SOAE22M16	NM_020990	CKMT1B	16	9	5	SS00005874	oligo	0.396077517	7.900600078	4.512761486	0.000180564	0.015834891	0.885486333
SOAE25E15	NM_001872	CPB2	12	10	5	SS00006491	oligo	0.39614274	7.739276333	3.27503433	0.003385808	0.044313268	-1.812849551
SOAE3J13	NM_004624	VIPR1	3	2	19	SS00000719	oligo	0.396188218	7.100233449	4.268279721	0.000326163	0.017885911	0.346285654
SOAE7A15	NM_003793	CTSF	12	3	11	SS00001527	oligo	0.396293235	9.323132061	3.725911689	0.001137906	0.026985798	-0.818612988
SOAE34O15	NM_017594	DIRAS2	10	14	9	SS00009211	oligo	0.396448152	7.092974774	3.251982191	0.003577181	0.045294198	-1.862727341
SOAE16G18	.	MSH5	22	7	17	Susc10001306	oligo	0.397814591	6.85172187	4.324171285	0.00026097	0.01692428	0.532915281
SOAE8N1	NM_000547.3	TPO	3	4	18	Susc10000755	oligo	0.397857534	7.000446729	3.560311206	0.001703291	0.032065327	-1.187377493
SOAE5M2	NM_006252	PRKAA2	8	2	2	SS00000927	oligo	0.398366453	7.697524405	4.176179134	0.00037613	0.018480524	0.196953116
SOAE17H15	NM_000047	ARSE	9	7	9	SS00004508	oligo	0.398419746	7.43983122	3.385394027	0.00259915	0.039354173	-1.57259125
SOAE6P17	NM_003710	SPINT1	17	3	13	SS00001517	oligo	0.399683444	7.547994264	3.836521265	0.000867948	0.024276757	-0.57056512
SOAE12D3	NM_032801.3	JAM3	9	5	12	Susc10001082	oligo	0.399852013	7.407296484	3.631915149	0.001431167	0.02973925	-1.028355747
SOAE28M16	NM_001025101.1	MBP	16	12	17	Susc10002504	oligo	0.399952608	9.883969911	3.693869462	0.001230535	0.027751399	-0.890229093
SOAE44N13	NM_138822	PAM	3	18	9	SS00012168	oligo	0.40003139	8.038533157	3.238698104	0.003692185	0.045849925	-1.89141896
SOAE2O6	NM_020795	NLGN2	22	1	6	SS00000181	oligo	0.400739017	6.870478345	4.083187734	0.000473127	0.019400467	-0.013815508
SOAE26H3	NM_014575	SCHIP1	9	11	18	SS00007162	oligo	0.40250118	7.340199089	3.928971047	0.000691668	0.02202094	-0.362391848
SOAE4G3	NM_002754.3	MAPK13	10	2	14	Susc10000038	oligo	0.402536171	9.245289826	4.022318346	0.000549704	0.020492105	-0.151565831
SOAE37M1	NM_000459	TEK	4	15	6	SS00009952	oligo	0.402975561	7.983923927	3.633662121	0.001425092	0.029675957	-1.02446743
SOAE16J4	NM_003798.1	CTNNAL1	15	7	16	Susc10001406	oligo	0.403605114	7.788831509	3.44097507	0.002273524	0.037131365	-1.450732514
SOAE7C16	NM_021237	SELK	14	3	11	SS00001634	oligo	0.40390766	8.389404234	4.565500823	0.000143766	0.015442215	1.081088306
SOAE17M5	NM_004181	UCHL1	20	7	6	SS00004254	oligo	0.403920451	8.111690382	3.401912571	0.002497897	0.038799852	-1.536431946
SOAE11P14	NM_002302	LECT2	5	5	13	SS00002940	oligo	0.404218145	7.972683439	4.7766523	8.54E-05	0.012820953	1.55980674
SOAE21C2	NM_001001894	TTC3	6	9	20	SS00005427	oligo	0.404766186	8.228706192	4.200443827	0.000354259	0.018334703	0.252001278
SOAE3G18	NM_001264	CDSN	22	1	1	SS00000519	oligo	0.405798215	7.645115503	3.732756689	0.001119027	0.026820342	-0.803299171
SOAE5C18	NM_000436	OXCT1	22	2	7	SS00000875	oligo	0.40616461	7.586294633	5.193425902	3.07E-05	0.011690737	2.498046362
SOAE10H3	NM_021005	NR2F2	9	4	6	SS00002602	oligo	0.408760901	9.3896598	4.02488614	0.000546238	0.020454881	-0.145758796
SOAE3N7	NM_005257	GATA6	27	2	18	SS00000740	oligo	0.408768429	7.031686414	4.181203667	0.000371493	0.018471447	0.208350536
SOAE24H3	NM_005245.3	FAT	9	10	14	Susc10002266	oligo	0.409557167	7.298695381	4.321045289	0.000262994	0.01692428	0.525814747
SOAE18I4	NM_006681	NMU	16	8	20	SS00004704	oligo	0.410152309	7.234887422	3.472247703	0.002108196	0.035962238	-1.381936752
SOAE17D21	NM_005764	PDZK1IP1	33	7	11	SS00004487	oligo	0.410888018	10.84285398	3.199644557	0.004051419	0.047871073	-1.975546221
SOAE7M3	NM_014685	HERPUD1	12	3	6	SS00001593	oligo	0.411272445	8.776641084	4.015373411	0.000559188	0.020492105	-0.16726983
SOAE20P16	NM_171825.1	CAMK2A	13	8	1	Susc10001830	oligo	0.41181731	8.3186461	3.760702681	0.001045102	0.026277344	-0.740725412
SOAE11C17	NM_001199	BMP1	18	5	19	SS00002680	oligo	0.412269101	8.776970029	4.003486187	0.0005758	0.02080804	-0.194142874
SOAE24K17	NM_002457.1	MUC2	18	10	11	Susc10002002	oligo	0.412503968	7.664696043	3.549344247	0.001749225	0.032550536	-1.211670444
SOAE16D14	NM_002160.1	TNC	5	7	19	Susc10001375	oligo	0.413081921	8.148949108	3.512866793	0.001910911	0.034398395	-1.292344138
SOAE2I4	NM_006470	TRIM16	16	1	8	SS00000144	oligo	0.413123816	7.028989934	3.199126008	0.004056409	0.047885233	-1.976660978
SOAE18M15	NM_024519	FAM65A	12	8	17	SS00004639	oligo	0.413228449	8.746414916	3.722237239	0.001148169	0.02709518	-0.826831441
SOAE35H1	NM_024410	ODF1	1	14	6	SS00009821	oligo	0.41337117	7.366425771	3.848981453	0.00084182	0.024105011	-0.542549335
SOAE12N9	NM_005624.2	CCL25	35	5	6	Susc10001146	oligo	0.41403028	7.682134329	3.251370025	0.003582404	0.045306254	-1.864050355
SOAE13B6	NM_003708	RDH16	23	5	4	SS00003232	oligo	0.414169711	7.46699283	4.045201329	0.00051957	0.020155804	-0.09980332
SOAE24L3	NM_003302.2	TRIP6	9	10	12	Susc10002291	oligo	0.41429538	7.315878198	4.116595021	0.000435708	0.019037085	0.06186321
SOAE18I16	NM_003567	BCAR3	16	8	19	SS00004710	oligo	0.414594233	7.763295683	3.241850568	0.003664573	0.045736089	-1.884613537
SOAE19D16	XM_051017	OBSL1	13	8	15	SS00005149	oligo	0.414771108	7.719199184	3.895805766	0.000750404	0.022930802	-0.437150455
SOAE5I6	NM_004995	MMP14	24	2	4	SS00000905	oligo	0.415065221	7.974860016	4.667031235	0.000111899	0.013404798	1.311457639
SOAE8M3	NM_000426.2	LAMA2	12	4	18	Susc10000462	oligo	0.415361145	7.482497494	4.586057043	0.000136651	0.015131024	1.127750821
SOAE8H8	NM_020873.3	LRRN1	29	3	2	Susc10000623	oligo	0.415579562	7.138349967	4.304117988	0.000274226	0.017028663	0.48736732
SOAE23G13	NM_002959	SORT1	2	9	1	SS00006122	oligo	0.416769387	9.55073164	3.719186326	0.00115676	0.02709518	-0.833654126
SOAE3H16	NM_000509	FGG	13	1	1	SS00000613	oligo	0.416907367	8.832003568	3.284099709	0.003313304	0.043855851	-1.793204545
SOAE43H16	NM_016101	NIP7	13	17	1	SS00011658	oligo	0.417227289	7.264458779	4.191124619	0.000362505	0.018334703	0.230857105
SOAE32D3	NM_000506.2	F2	9	13	12	Susc10003017	oligo	0.417363857	8.479380451	3.317358245	0.003060002	0.042226066	-1.720989259
SOAE9K3	NM_014042	C11orf51	10	4	12	SS00001961	oligo	0.417703963	8.293664679	3.652621891	0.00136077	0.029053913	-0.982242831
SOAE8C2	NM_007009.1	ZPBP	6	3	4	Susc10000496	oligo	0.417781955	7.652612436	4.2688906	0.000299161	0.0174865	0.407367835
SOAE27E15	NM_001530	HIF1A	12	11	9	SS00007251	oligo	0.417955414	9.232200775	3.241861001	0.003664482	0.045736089	-1.884591011
SOAE30I17	NM_030938	TMEM49	20	12	3	SS00008036	oligo	0.419920269	9.001422648	3.347786935	0.002844816	0.04075523	-1.654727349
SOAE12G13	NM_006217.3	SERPINI2	2	5	9	Susc10000821	oligo	0.420449222	6.987510444	3.772883832	0.001014406	0.026079886	-0.713425113
SOAE36G2	NM_004887.3	CXCL14	6	15	18	Susc10003238	oligo	0.421622878	7.946651944	3.346961233	0.002850456	0.040802167	-1.65652776
SOAE21J19	NM_022164	TINAGL1	27	9	15	SS00005662	oligo	0.422908172	8.217048956	4.257111854	0.000307993	0.017722968	0.380623827
SOAE18B6	NM_015715	PLA2G3	23	7	4	SS00004752	oligo	0.423059992	6.595977608	4.043925696	0.000521206	0.020173928	-0.102689622
SOAE11M15	NM_016417	GLRX5	12	5	13	SS00002739	oligo	0.423414855	9.240267531	3.638382907	0.001489634	0.030177749	-1.048282109
SOAE12F6	NM_004747.2	DLG5	23	5	10	Susc10000998	oligo	0.423796358	7.217687832	4.310265287	0.000270093	0.016979814	0.501329425
SOAE21O2	NM_020463	SMEK2	6	9	14	SS00005499	oligo	0.424230606	8.826360641	3.755055231	0.001059642	0.026396245	-0.753377242
SOAE28C1	NM_002343.2	LTF	2	11	4	Susc10002339	oligo	0.426161343	8.483765976	3.692791198	0.001233778	0.027751399	-0.892637029
SOAE8H19	NM_004469.2	FIGF	25	3	1	Susc10000726	oligo	0.426278379	6.880693821	5.105725066	3.81E-05	0.011735366	2.301600715
SOAE30A10	NM_003791	MBTPS1	40	12	8	SS00008079	oligo	0.426818246	10.54912677	3.366201514	0.002721823	0.039909861	-1.61454165
SOAE3G2	NM_002538	OCLN	6	1	2	SS00000511	oligo	0.42772711	7.220321772	4.641297273	0.000119234	0.013653173	1.253094907
SOAE31D15	NM_014933	SEC31A	9	13	19	SS00008664	oligo	0.430555955	8.774123524	3.206042605	0.003990332	0.047513597	-1.961786984
SOAE26I1	NM_000237	LPL	4	11	16	SS00006888	oligo	0.431842011	7.631350862	3.164985837	0.00439838	0.049724447	-2.049919282
SOAE11F15	NM_000158	GBE1	11	5	17	SS00002976	oligo	0.432959997	7.962439407	4.16072545	0.000390754	0.018480524	0.161903916
SOAE19O15	NM_146388	MRPL4	10	8	9	SS00005031	oligo	0.436120045	8.441776445	3.638394282	0.001408764	0.029535023	-1.013932877
SOAE3C15	NM_000098	CPT2	10	1	3	SS00000399	oligo	0.436142459	8.682368993	3.644772437	0.001387046	0.029343838	-0.999729567
SOAE17K14	NM_012235	SCAP	6	7	7	SS00004341	oligo	0.437742233	8.906979628	3.261838566	0.003494105	0.044813324	-1.841414802
SOAE35E15	NM_021245	MYOZ1	12	14	5	SS00009531	oligo	0.437855764	8.551935325	3.379794281	0.002634374	0.039476735	-1.584837978
SOAE9L2	NM_016641	MIR16	5	4	12	SS00002150	oligo	0.438550624	7.877490248	4.54290466	0.000152016	0.015442215	1.029785174
SOAE10M12	NM_004260	RECQL4	48	4	2	SS00002452	oligo	0.43865448	9.195017983	3.325185002	0.003003186	0.041944985	-1.703962778
SOAE14E4	NM_006351	TIMM44	16	6	14	SS00003540	oligo	0.438812483	8.263776757	3.435420282	0.002304187	0.037479389	-1.462935234
SOAE4L15	.	CLCA1	9	2	11	Susc10000360	oligo	0.438928408	7.600694373	4.200326584	0.000354362	0.018334703	0.251735252
SOAE18E6	NM_014142	NUDT5	24	7	2	SS00004681	oligo	0.439398772	6.850030138	5.327590736	2.22E-05	0.011690737	2.797319839
SOAE10O18	NM_020338	ZMIZ1	22	4	1	SS00002467	oligo	0.440297212	10.70611927	3.466838749	0.002135926	0.0360336	-1.393847286
SOAE20N2	NM_002404.1	MFAP4	7	8	2	Susc10001811	oligo	0.440566065	8.459714927	3.26526933	0.00346563	0.044532525	-1.833991624
SOAE17H2	NM_014419	DKKL1	5	7	10	SS00004406	oligo	0.440915691	8.251890225	3.78663533	0.000980822	0.025879446	-0.682587346
SOAE7J1	NM_006209	ENPP2	3	3	8	SS00001853	oligo	0.442302354	8.291569614	3.722608465	0.001217268	0.027695843	-0.863788278
SOAE31N8	NM_004125	LOC552891	31	13	14	SS00008625	oligo	0.444783349	9.310434184	3.310528044	0.003110436	0.042515519	-1.735837952
SOAE41E16	NM_005558	LAD1	16	17	17	SS00010791	oligo	0.445944913	7.525793809	4.345895045	0.000247332	0.016837404	0.582262358
SOAE5M5	NM_017448	LDHC	20	2	2	SS00000834	oligo	0.446000962	7.64715744	3.604837622	0.001528646	0.03043715	-1.088572551
SOAE31G13	NM_002293	LAMC1	2	13	17	SS00008402	oligo	0.448657016	7.838788759	3.276581459	0.003373326	0.044266607	-1.809498066
SOAE3A4	NM_001977	ENPEP	16	1	4	SS00000476	oligo	0.448728132	8.081631695	3.259039703	0.003517504	0.04503502	-1.847468896
SOAE7M16	NM_005896	IDH1	16	3	5	SS00001694	oligo	0.450764248	8.688599531	3.294098517	0.003375276	0.044266607	-1.792984587
SOAE8E2	NM_175914.3	HNF4A	8	3	2	Susc10000509	oligo	0.451403847	8.288008711	3.38221116	0.002619114	0.03945823	-1.579552928
SOAE14K14	NM_198493	ANKRD45	6	6	11	SS00003581	oligo	0.45211077	8.529100455	3.834448672	0.000872371	0.024329151	-0.575223851
SOAE12C20	NM_003255.4	TIMP2	30	5	11	Susc10000896	oligo	0.45259082	10.52768663	3.368802506	0.002704873	0.039864382	-1.608860458
SOAE23N24	NM_000339	SLC12A3	47	10	17	SS00006353	oligo	0.453886703	7.906864491	3.507164304	0.001937476	0.03470666	-1.304937597
SOAE47P22	NM_002881	RALB	37	19	5	SS00013229	oligo	0.454886497	8.274814535	3.390103128	0.002569884	0.039269576	-1.562287969
SOAE10I11	NM_016102	TRIM17	44	4	4	SS00002333	oligo	0.456438381	8.940110987	3.697718201	0.001219028	0.027695843	-0.881633139
SOAE24B5	NM_000562.1	C8A	19	10	16	Susc10002230	oligo	0.45852646	7.991978539	4.986821542	5.09E-05	0.011739053	2.03434557
SOAE6L15	NM_000093	COL5A1	9	3	15	SS00001492	oligo	0.460979467	9.900901828	3.362122461	0.002748613	0.040109298	-1.623448754
SOAE24C9	NM_023068.3	SIGLEC1	34	10	16	Susc10001950	oligo	0.462259582	8.169141398	3.934721999	0.000681957	0.021963856	-0.349420168
SOAE22G3	NM_005510	DOM3Z	10	9	10	SS00005737	oligo	0.463531598	7.933344343	3.365903595	0.002723771	0.039909861	-1.615192297
SOAE6N22	NM_148912	ABHD11	39	3	13	SS00001412	oligo	0.463544055	8.870527497	3.169634413	0.004350228	0.04944416	-2.039960118
SOAE43C13	NM_022157	RRAGC	2	17	3	SS00011443	oligo	0.463810836	7.855423014	3.56810331	0.001671375	0.031811406	-1.170106677
SOAE27O6	NM_001560	IL13RA1	22	11	6	SS00007401	oligo	0.464669475	7.824209459	3.49777363	0.001982013	0.034878174	-1.325665116
SOAE15I14	NM_182767	SLC6A15	8	6	3	SS00003949	oligo	0.4650637	6.970612691	4.017411069	0.000556389	0.020492105	-0.162662532
SOAE15G13	NM_013410	AK3L1	2	6	5	SS00003842	oligo	0.465812714	7.425988148	4.420366136	0.00020576	0.015917074	0.751448469
SOAE17O16	NM_004143	CITED1	14	7	5	SS00004366	oligo	0.46607406	7.90353481	4.536538861	0.000154425	0.015442215	1.015330338
SOAE36D15	NM_001078.2	VCAM1	9	15	19	Susc10003418	oligo	0.46804624	7.957951296	4.06360345	0.000496531	0.019684463	-0.058156451
SOAE8I6	NM_005954.2	MT3	24	4	20	Susc10000536	oligo	0.468879422	9.067325688	3.317623841	0.003058057	0.042226066	-1.720411672
SOAE23G3	NM_018216	PANK4	10	9	2	SS00006117	oligo	0.469556903	8.401224228	3.937579299	0.000677183	0.021960276	-0.342974439
SOAE28N17	NM_003118.2	SPARC	19	12	17	Susc10002699	oligo	0.469683635	9.404026476	4.235060528	0.000325234	0.017885911	0.330563432
SOAE22H23	NM_014244	ADAMTS2	41	9	9	SS00006032	oligo	0.470031379	9.168856119	3.623139469	0.001462071	0.030069578	-1.047882215
SOAE36F2	NM_003399.5	XPNPEP2	7	15	18	Susc10003326	oligo	0.470265928	7.981064256	3.777493344	0.001003024	0.026079886	-0.703090379
SOAE12B7	NM_133432.2	TTN	27	5	12	Susc10001072	oligo	0.470396575	7.638867145	3.501941093	0.001962126	0.034740696	-1.316468199
SOAE2J17	NM_001312	CRIP2	19	1	7	SS00000341	oligo	0.471127733	8.39603807	3.624946936	0.001455653	0.030022623	-1.0438613
SOAE13H13	NM_201541	NDRG2	1	5	1	SS00003367	oligo	0.474350334	7.587371492	3.193449992	0.004111424	0.047985914	-1.988859081
SOAE4L20	NM_001306.2	CLDN3	29	2	11	Susc10000264	oligo	0.474560989	9.737316271	3.238139002	0.003697103	0.045849925	-1.892625706
SOAE5M13	NM_003294	TPSAB1	4	2	1	SS00000838	oligo	0.474600429	8.442038297	3.365609056	0.002725698	0.039909861	-1.615835546
SOAE17M11	NM_000491	C1QB	44	7	6	SS00004257	oligo	0.477568095	9.359491047	3.24973971	0.003596348	0.045349716	-1.867573407
SOAE30L13	NM_019006	ZFAND6	1	12	3	SS00008331	oligo	0.477583493	8.139476223	4.383654469	0.000225298	0.0164802	0.668043642
SOAE12L15	NM_002087.2	GRN	9	5	7	Susc10001136	oligo	0.478136538	8.899833968	4.126267774	0.000425434	0.018831438	0.083784201
SOAE26K14	NM_021095	SLC5A6	6	11	15	SS00007001	oligo	0.478149087	8.851320647	3.808428717	0.000929831	0.025160114	-0.633677642
SOAE26H14	NM_001431	EPB41L2	5	11	17	SS00007072	oligo	0.478167121	8.219074762	4.35671963	0.000240804	0.016836564	0.606852658
SOAE1E17	NM_006145	DNAJB1	20	1	17	SS00000720	oligo	0.478648325	8.804128238	3.514041065	0.001905485	0.034372406	-1.289750238
SOAE5L14	NM_000582	SPP1	5	2	3	SS00001016	oligo	0.479365787	7.599651389	4.035274031	0.000532436	0.020245462	-0.122262927
SOAE3I5	NM_004685	MTMR6	20	2	20	SS00000430	oligo	0.480389809	7.649574541	3.596352911	0.001560511	0.03061261	-1.107421359
SOAE22C3	NM_000260	MYO7A	10	9	12	SS00005713	oligo	0.481784507	7.771817018	3.302877316	0.003167889	0.042816094	-1.752459442
SOAE31K2	NM_205842	NCKAP1	6	13	16	SS00008515	oligo	0.482510282	8.53727588	3.260518139	0.003505125	0.044921285	-1.844271163
SOAE2M6	NM_012098	ANGPTL2	24	1	6	SS00000169	oligo	0.483164164	6.850672357	4.276361291	0.000293691	0.017466365	0.424331634
SOAE41O14	NM_017905	TMCO3	6	17	13	SS00010850	oligo	0.485166869	8.501946129	3.343293757	0.002875638	0.040992677	-1.66452298
SOAE8B18	NM_001848.2	COL6A1	23	3	3	Susc10000590	oligo	0.486267212	7.950724506	4.05921702	0.000501929	0.019737591	-0.068085205
SOAE42O1	NM_021034	IFITM3	2	17	6	SS00011129	oligo	0.487023914	7.902162538	3.196088349	0.004085762	0.047961034	-1.983189997
SOAE6A3	NM_001562	IL18	12	3	20	SS00001141	oligo	0.487117581	7.363128742	3.863771695	0.000811815	0.023553536	-0.509277085
SOAE3P14	NM_000343	SLC5A1	5	2	17	SS00000660	oligo	0.488981482	8.069152778	4.268941035	0.000299124	0.0174865	0.407482354
SOAE7P2	NM_001885	CRYAB	5	3	6	SS00001794	oligo	0.490080375	8.093851677	3.4161978	0.002413444	0.038153192	-1.505122256
SOAE3L2	NM_004832	GSTO1	5	2	20	SS00000630	oligo	0.491898226	8.409316506	4.442222782	0.000194943	0.015917074	0.801103377
SOAE3A5	NM_000210	ITGA6	20	1	4	SS00000382	oligo	0.492357294	8.197979182	4.425005716	0.000203415	0.015917074	0.761989007
SOAE31P8	NM_183386	ACOT8	29	13	14	SS00008637	oligo	0.493918272	9.299866183	3.675599036	0.001286635	0.028151048	-0.93101141
SOAE36P2	NM_053028.2	MYLK	5	15	14	Susc10003388	oligo	0.497457715	8.367947427	3.535338015	0.001809657	0.033163595	-1.242670178
SOAE7O5	NM_015927	TGFB1I1	18	3	6	SS00001606	oligo	0.497511132	8.591812098	4.547958441	0.000150131	0.015442215	1.041260293
SOAE6J17	NM_003347	UBE2L3	19	3	15	SS00001481	oligo	0.498652951	9.069452685	3.82703335	0.000888379	0.024577069	-0.59188869
SOAE37O1	NM_002268	KPNA4	2	15	6	SS00009964	oligo	0.500033465	11.39719889	3.839946383	0.000860687	0.024140842	-0.56286537
SOAE20P14	NM_000040.1	APOC3	5	8	1	Susc10001829	oligo	0.501612993	8.567750088	4.255423218	0.000309281	0.01773792	0.376789952
SOAE33L1	NM_006106	YAP1	1	14	20	SS00009085	oligo	0.502513878	7.429326287	3.394996492	0.002539813	0.038989758	-1.551577291
SOAE5O4	NM_004413	DPEP1	14	2	2	SS00000940	oligo	0.502914837	8.400417742	3.799304727	0.000950852	0.025390925	-0.654159685
SOAE3I4	NM_001445	FABP6	16	2	20	SS00000524	oligo	0.503048957	9.696292976	3.20598388	0.003990889	0.047513597	-1.961913316
SOAE3O16	NM_004530	MMP2	14	2	17	SS00000566	oligo	0.504115283	8.557570301	3.738479443	0.00110348	0.026754748	-0.790492157
SOAE22A3	NM_004827	ABCG2	12	9	12	SS00005701	oligo	0.504678796	8.278861365	6.344255553	1.97E-06	0.00587849	5.000531375
SOAE3H18	NM_002644	PIGR	21	1	1	SS00000614	oligo	0.505003748	8.186480575	4.935259527	5.78E-05	0.011753935	1.918156521
SOAE16O19	NM_002397.2	MEF2C	26	7	13	Susc10001260	oligo	0.505163519	10.53228572	3.394726565	0.002541463	0.038989758	-1.552168224
SOAE34M2	NM_001822	CHN1	8	14	10	SS00009287	oligo	0.506296348	8.018049286	3.360929767	0.002756494	0.040190338	-1.626052558
SOAE15E14	NM_005865	PRSS16	8	6	5	SS00003925	oligo	0.506665173	7.417236269	3.430433545	0.002332058	0.037765773	-1.473885588
SOAE14G16	NM_015516	TSKU	14	6	13	SS00003558	oligo	0.50983605	7.891449396	5.012215788	4.79E-05	0.011739053	2.091505739
SOAE8A3	NM_000313.1	PROS1	12	3	4	Susc10000389	oligo	0.510018147	8.653804612	4.004416465	0.000574482	0.02080804	-0.192040127
SOAE6E17	NM_002218	ITIH4	20	3	17	SS00001172	oligo	0.512782639	8.859161981	3.162606686	0.004423223	0.04984899	-2.055014453
SOAE5G2	NM_005505	SCARB1	6	2	6	SS00000891	oligo	0.512953696	7.541434445	5.236067293	2.77E-05	0.011690737	2.593334384
SOAE5K18	NM_005276	GPD1	22	2	3	SS00000923	oligo	0.513832566	7.846876194	3.437257558	0.002294001	0.037382374	-1.458899699
SOAE37B18	NM_016099	GOLGA7	23	15	11	SS00010078	oligo	0.513837789	8.467226807	4.129035737	0.000422538	0.018799682	0.090057828
SOAE19K5	NM_053056	CCND1	18	8	12	SS00005002	oligo	0.516212167	9.086301538	4.160016893	0.000391438	0.018480524	0.160297094
SOAE32A3	NM_058186.3	FAM3B	12	13	12	Susc10002715	oligo	0.516360731	8.708892866	3.962167114	0.000637442	0.021813424	-0.287483609
SOAE11P3	NM_001609	ACADSB	9	5	14	SS00003030	oligo	0.517902696	9.768299867	3.67112272	0.001300759	0.028280857	-0.940997155
SOAE24D13	NM_012307.2	EPB41L3	1	10	15	Susc10002247	oligo	0.520163743	7.820288039	3.502965224	0.001957269	0.03470666	-1.314207691
SOAE24B6	NM_001008756.1	GCET2	23	10	16	Susc10002130	oligo	0.524325675	6.834373098	4.038610618	0.000528077	0.020245462	-0.114714797
SOAE3E15	NM_183380	DST	12	1	1	SS00000411	oligo	0.526059175	7.91709318	4.159730503	0.000391715	0.018480524	0.15964764
SOAE2B4	NM_001846	COL4A2	15	1	12	SS00000191	oligo	0.526250701	9.743890966	3.257499189	0.003530447	0.04503502	-1.850800407
SOAE4F16	NM_001030055.1	ARHGAP5	15	2	13	Susc10000225	oligo	0.526557919	8.050681307	3.749347756	0.001074539	0.026497926	-0.766160159
SOAE3A6	NM_002289	LALBA	24	1	4	SS00000477	oligo	0.526807318	6.784450905	4.802126378	8.02E-05	0.012820817	1.617447668
SOAE37P2	NM_004059	CCBL1	5	15	6	SS00010154	oligo	0.527441643	7.153008625	3.30694542	0.003137212	0.042610304	-1.743622789
SOAE13E1	NM_006672	SLC22A7	4	5	2	SS00003064	oligo	0.527699191	8.606865176	4.073187278	0.000484938	0.019623278	-0.036459955
SOAE27O3	NM_004587	RRBP1	10	11	6	SS00007305	oligo	0.528032374	9.978538821	4.703304113	0.000102323	0.013404798	1.393684988
SOAE7E14	NM_177414	PPAP2B	8	3	9	SS00001645	oligo	0.529178165	8.216760729	3.598145471	0.001553725	0.030604931	-1.103439993
SOAE5K4	NM_001151	SLC25A4	14	2	4	SS00000916	oligo	0.532399949	9.229531539	3.176623033	0.004278795	0.049014492	-2.024978171
SOAE16O1	NM_021110.1	COL14A1	2	7	14	Susc10001251	oligo	0.532719325	7.622998756	4.481846478	0.000194572	0.015917074	0.816840219
SOAE45A3	NM_000393	COL5A2	12	18	8	SS00012186	oligo	0.535775605	7.645261321	3.782037697	0.000991926	0.026015207	-0.692899649
SOAE15K13	NM_033104	STON2	2	6	3	SS00003866	oligo	0.536432625	7.844295173	3.203016609	0.004019111	0.047678463	-1.968295646
SOAE5J2	NM_000064	C3	7	2	4	SS00000998	oligo	0.538589883	8.523282683	3.226129585	0.003804289	0.046510938	-1.918530035
SOAE23O4	NM_004639	BAT3	14	10	18	SS00006260	oligo	0.540800506	8.798616878	3.770674268	0.001019907	0.026079886	-0.718378294
SOAE14A6	NM_001469	XRCC6	24	6	16	SS00003517	oligo	0.541750897	8.905156187	3.688174271	0.001247759	0.027814968	-0.902945832
SOAE12K15	NM_024036.3	LRFN4	10	5	7	Susc10000846	oligo	0.541829582	7.042918149	3.997827572	0.000583879	0.020998951	-0.206932145
SOAE10A5	NM_003872	NRP2	20	4	8	SS00002282	oligo	0.541951674	8.205552032	3.336291744	0.002924318	0.041379106	-1.679780454
SOAE20E15	NM_207585.1	IFNAR2	12	8	5	Susc10001579	oligo	0.543008719	7.041943136	3.987399225	0.000599063	0.021216789	-0.230496545
SOAE20F14	NM_001706.2	BCL6	7	8	5	Susc10001769	oligo	0.543788195	10.07354122	3.389443075	0.002573967	0.039269576	-1.563732373
SOAE24F11	NM_000892.3	KLKB1	43	10	14	Susc10002258	oligo	0.545199513	9.296373611	3.196696776	0.004079867	0.047961034	-1.981882435
SOAE3H17	NM_201442	C1S	17	1	1	SS00000709	oligo	0.550422053	8.620409577	3.56520547	0.001683175	0.03187419	-1.176530608
SOAE10L13	NM_003104	SORD	1	4	3	SS00002631	oligo	0.550818678	8.158021475	3.17751237	0.004269787	0.048976296	-2.023070831
SOAE28H14	NM_001903.2	CTNNA1	5	11	1	Susc10002563	oligo	0.550820497	8.310637136	4.384080357	0.000225061	0.0164802	0.669011204
SOAE22P3	NM_021796	PLAC1	9	9	6	SS00006070	oligo	0.551380406	7.743526883	3.701975371	0.001206423	0.027614095	-0.872122985
SOAE32P2	NM_000729.3	CCK	5	13	6	Susc10002993	oligo	0.552581858	9.018148053	3.5947034	0.001566781	0.030700725	-1.11108462
SOAE13P12	NM_001002841	MYL4	45	6	18	SS00003319	oligo	0.553475802	8.827860562	3.911534821	0.000721957	0.022456104	-0.40170563
SOAE5O6	NM_001097	ACR	22	2	2	SS00000941	oligo	0.555690852	7.469753288	3.911726274	0.000721617	0.022456104	-0.401274083
SOAE3E18	NM_014359	OPTC	24	1	1	SS00000507	oligo	0.556013748	6.734316258	5.249911212	2.68E-05	0.011690737	2.624237138
SOAE31M4	NM_152491	FLJ32569	16	13	14	SS00008528	oligo	0.556126859	10.44425623	3.335702385	0.002928452	0.041403662	-1.681064245
SOAE40D1	NM_000102.3	CYP17A1	1	16	8	Susc10003846	oligo	0.556426331	8.136416402	4.301046407	0.000276315	0.017096883	0.480391159
SOAE3B4	NM_148923	CYB5A	15	1	4	SS00000571	oligo	0.556439106	9.565860928	5.240336675	2.74E-05	0.011690737	2.602866377
SOAE8B14	NM_172369.2	C1QC	7	3	3	Susc10000588	oligo	0.561660412	8.783009659	3.680895538	0.001270118	0.027954488	-0.919192895
SOAE33H1	NM_014365	HSPB8	1	13	2	SS00009061	oligo	0.565579992	7.594261638	3.964626364	0.000633596	0.021813424	-0.281931194
SOAE2N11	NM_015015	JMJD2B	43	1	6	SS00000362	oligo	0.572317632	9.251630602	3.195170777	0.004094669	0.047961034	-1.98516178
SOAE5A17	NM_002557	OVGP1	20	2	7	SS00000768	oligo	0.5727579	7.489094673	3.544202975	0.001771174	0.032874086	-1.223052876
SOAE17J3	NM_015987	HEBP1	11	7	8	SS00004514	oligo	0.573962023	8.25441087	4.917059617	6.05E-05	0.011753935	1.87710618
SOAE32P21	NM_178868.3	CMTM8	33	13	5	Susc10003098	oligo	0.574657216	7.578179764	3.626957758	0.001448545	0.029947585	-1.039387496
SOAE25J14	NM_002598	PDCD2	7	10	3	SS00006704	oligo	0.574864781	8.101470999	4.455233344	0.000188776	0.015917074	0.830660301
SOAE3J5	NM_000366	TPM1	19	2	20	SS00000715	oligo	0.575903323	10.02582464	3.177816083	0.004266714	0.048973597	-2.022419424
SOAE23M16	NM_007174	CIT	16	10	17	SS00006254	oligo	0.576719655	8.954015404	3.490273514	0.002018301	0.035193875	-1.342209795
SOAE2E8	NM_032211	LOXL4	32	1	10	SS00000122	oligo	0.578137282	6.657277202	3.648902797	0.001373158	0.029157224	-0.990529058
SOAE24D1	NM_016946.3	F11R	1	10	16	Susc10002241	oligo	0.578283745	7.944225824	4.096712227	0.000457608	0.01930687	0.016816018
SOAE3E6	NM_133503	DCN	24	1	2	SS00000501	oligo	0.579504501	9.484558544	3.607062185	0.001520397	0.030378031	-1.083629075
SOAE29F21	NM_024515	WDR25	35	12	13	SS00007919	oligo	0.580067919	9.159945103	3.273463397	0.003398528	0.044345261	-1.816252095
SOAE26L11	NM_015509	NECAP1	41	11	16	SS00007190	oligo	0.583777024	9.708822812	3.187298003	0.004171867	0.048334863	-2.002071835
SOAE5P5	NM_001633	AMBP	17	2	2	SS00001131	oligo	0.584244802	9.278302969	3.234303705	0.003731012	0.046163709	-1.900901849
SOAE22E3	NM_004205	USP2	12	9	10	SS00005725	oligo	0.586336721	8.109639983	4.963055662	5.40E-05	0.011739053	1.98081264
SOAE10M4	XM_097736	C20orf82	16	4	2	SS00002448	oligo	0.586383014	7.721564285	3.971548271	0.000622896	0.021635921	-0.26630098
SOAE24K16	NM_000846.3	GSTA2	14	10	11	Susc10002098	oligo	0.58651502	8.832575665	3.283928755	0.003314657	0.043855851	-1.793575165
SOAE44M22	NM_003262	TLOC1	40	18	9	SS00011982	oligo	0.586538878	7.707996837	3.807708067	0.000931475	0.025164394	-0.635295684
SOAE3B3	NM_002021	FMO1	11	1	4	SS00000666	oligo	0.58995884	8.252749313	4.220082024	0.00033749	0.018077224	0.296566065
SOAE11J16	NM_152932	GLT8D1	15	5	15	SS00002905	oligo	0.592033331	8.007210872	4.167218975	0.000384541	0.018480524	0.176630351
SOAE6G11	NM_017460	CYP3A4	42	3	18	SS00001181	oligo	0.593195755	10.50245901	3.233474284	0.003738384	0.046163709	-1.902691229
SOAE3D17	NM_017584	MIOX	17	1	3	SS00000685	oligo	0.595307233	8.936263514	4.02880805	0.000540986	0.020422471	-0.136888725
SOAE25L7	NM_006650	CPLX2	25	10	4	SS00006808	oligo	0.597361154	8.754303268	3.65442383	0.001354807	0.029017412	-0.978227446
SOAE5H18	NM_079422	MYL1	21	2	5	SS00000994	oligo	0.599728249	8.870283232	4.012212297	0.000563558	0.020492105	-0.174416866
SOAE5H5	NM_000586	IL2	17	2	6	SS00001083	oligo	0.605564735	8.22014237	3.682971463	0.001263701	0.027952073	-0.914559804
SOAE22N19	NM_144702	C1orf92	27	9	5	SS00006066	oligo	0.60695602	9.319709503	3.798972463	0.000951627	0.025390925	-0.654905421
SOAE13K5	NM_007029	STMN2	18	6	20	SS00003102	oligo	0.607047735	8.484426389	4.192882307	0.000360935	0.018334703	0.234844892
SOAE6N16	NM_003025	SH3GL1	15	3	13	SS00001409	oligo	0.6071599	8.401281621	4.13742553	0.000413881	0.018606332	0.10907526
SOAE23C5	NM_015215	CAMTA1	18	9	4	SS00006094	oligo	0.607366331	8.620711336	3.175116451	0.004294098	0.049157169	-2.02820888
SOAE21J7	NM_005698	SCAMP3	27	9	16	SS00005656	oligo	0.607561485	10.78150082	3.273725973	0.003396398	0.044345261	-1.815683407
SOAE31M15	NM_004409	DMPK	12	13	13	SS00008439	oligo	0.609843843	8.954893385	3.208355938	0.003968466	0.047376835	-1.956809822
SOAE10N5	NM_012191	NAT6	19	4	2	SS00002639	oligo	0.610291358	8.862449258	4.134351626	0.000417032	0.018699296	0.102107217
SOAE34F19	NM_003975	SH2D2A	27	14	13	SS00009438	oligo	0.611231276	9.807842885	3.255216224	0.003549714	0.045104304	-1.855736622
SOAE21J2	NM_002067	GNA11	7	9	16	SS00005558	oligo	0.613254913	9.036415379	4.413295306	0.000209387	0.015917074	0.735384352
SOAE3J24	NM_005072	SLC12A4	47	2	19	SS00000629	oligo	0.613300105	9.495132237	4.012001964	0.00056385	0.020492105	-0.174892391
SOAE11N16	NM_019051	MRPL50	15	5	13	SS00002929	oligo	0.615035334	8.320101536	4.797253823	8.12E-05	0.012820953	1.606424707
SOAE30K16	NM_015921	CUTA	14	12	3	SS00008142	oligo	0.615787933	9.374517611	3.946219328	0.000662946	0.021956928	-0.323480036
SOAE9B22	NM_002807	PSMD1	39	4	15	SS00002100	oligo	0.615926405	9.225961589	3.220132198	0.003858938	0.046843974	-1.931454627
SOAE5I15	NM_001443	FABP1	12	2	3	SS00000815	oligo	0.616154977	8.456097795	3.371511833	0.002687327	0.039855098	-1.6029413
SOAE3K16	NM_003329	TXN	14	2	19	SS00000542	oligo	0.616848049	9.142986524	5.170096965	3.25E-05	0.011690737	2.445850576
SOAE40B16	NM_004684.2	SPARCL1	15	16	7	Susc10003730	oligo	0.618331703	8.57263227	3.893960347	0.000753813	0.022950761	-0.441307774
SOAE44D19	NM_148921	EPN2	25	18	15	SS00012111	oligo	0.619376733	10.83383434	3.802087302	0.000944392	0.025359897	-0.647914047
SOAE17G4	NM_002151	HPN	14	7	10	SS00004312	oligo	0.619899425	8.088996116	4.470582093	0.000181751	0.015834891	0.865527552
SOAE8E15	NM_001554.3	CYR61	12	3	1	Susc10000419	oligo	0.625782469	7.795820898	3.470132101	0.002119	0.035969919	-1.386595881
SOAE36L14	NM_175635.1	RUNX1T1	5	15	15	Susc10003370	oligo	0.627020068	9.022674161	4.1613112	0.00039019	0.018480524	0.163232259
SOAE43L7	NM_006720	ABLIM1	25	18	20	SS00011773	oligo	0.627147136	8.586609564	3.470119463	0.002119064	0.035969919	-1.386623713
SOAE21I3	NM_004295	TRAF4	12	9	16	SS00005369	oligo	0.627426903	8.968843003	3.443180515	0.002372601	0.038015831	-1.47266052
SOAE23C3	NM_024077	SECISBP2	10	9	4	SS00006093	oligo	0.63031927	9.438131476	3.758121072	0.001051724	0.026312912	-0.746509333
SOAE23L14	NM_001430	EPAS1	5	10	19	SS00006336	oligo	0.631929911	9.0793903	3.457049911	0.002187019	0.036302413	-1.415390163
SOAE36N17	NM_005143.2	HP	19	15	13	Susc10003489	oligo	0.632293207	9.330954826	4.275346307	0.000294428	0.017466365	0.422026837
SOAE23K13	NM_022060	ABHD4	2	10	19	SS00006146	oligo	0.634482712	9.861993304	4.111319257	0.000441415	0.019055775	0.049908586
SOAE15H3	NM_001996	FBLN1	9	6	6	SS00004122	oligo	0.635676341	10.42072557	4.911269063	6.13E-05	0.011753935	1.86404135
SOAE27A15	NM_007085	FSTL1	12	11	11	SS00007227	oligo	0.63845664	9.038800037	3.819098956	0.000905829	0.024821162	-0.609714519
SOAE12K11	NM_006512.1	SAA4	42	5	8	Susc10000844	oligo	0.638959701	8.89120596	4.228302874	0.000330707	0.017998369	0.315224601
SOAE15C14	NM_020975	RET	6	6	7	SS00003913	oligo	0.640739632	8.408811663	3.863998228	0.000811363	0.023553536	-0.508767329
SOAE18A3	NM_006371	CRTAP	12	7	4	SS00004561	oligo	0.64167272	8.545378493	4.433666672	0.000199108	0.015917074	0.781665434
SOAE41D15	NM_012232	PTRF	9	17	19	SS00010969	oligo	0.643780569	8.303886225	3.748001236	0.001078084	0.026497926	-0.769175433
SOAE38O13	NM_002192	INHBA	2	16	17	SS00010350	oligo	0.645190304	8.385924732	4.33704832	0.000252798	0.016862261	0.56216586
SOAE16N15	NM_004590.2	CCL16	11	7	13	Susc10001532	oligo	0.646030094	8.913925698	3.810586979	0.000924926	0.025105348	-0.628831498
SOAE21G2	NM_207421	PADI6	6	9	18	SS00005451	oligo	0.653841557	7.989603702	3.999492136	0.00058149	0.020956723	-0.203170196
SOAE2C4	NM_003573	LTBP4	14	1	12	SS00000108	oligo	0.653926132	8.935965076	4.490343254	0.000173091	0.01556285	0.910415255
SOAE10B15	NM_004111	FEN1	11	4	7	SS00002572	oligo	0.653932083	8.747190357	3.343807524	0.002872097	0.040992527	-1.663403104
SOAE6O17	NM_018052	VAC14	18	3	13	SS00001232	oligo	0.655445932	8.398463932	4.227276997	0.000331546	0.017998369	0.312896114
SOAE16I17	NM_005027.2	PIK3R2	20	7	15	Susc10001223	oligo	0.656064039	8.456563738	3.307441208	0.003133494	0.042607096	-1.742545622
SOAE37F3	NM_000715	C4BPA	11	15	10	SS00010190	oligo	0.657388524	9.219078099	3.329705791	0.002970838	0.041629371	-1.69412271
SOAE24H13	NM_006926.1	SFTPA2B	1	10	13	Susc10002271	oligo	0.658032329	8.229214477	4.138715906	0.000412565	0.018606332	0.112000443
SOAE7N14	NM_003080	SMPD2	7	3	5	SS00001788	oligo	0.665534955	9.13068175	3.574220881	0.00164673	0.031586105	-1.156541344
SOAE43K16	NM_199168	CXCL12	14	18	19	SS00011587	oligo	0.667408988	8.083521542	3.617324881	0.001482907	0.030177749	-1.060814534
SOAE12C13	NM_001333.2	CTSL2	2	5	11	Susc10000796	oligo	0.672890944	8.85013863	4.147292974	0.000403925	0.018480524	0.131445596
SOAE5C16	NM_000638	VTN	14	2	7	SS00000874	oligo	0.674326283	9.222019674	3.191647803	0.004129042	0.047985914	-1.992730572
SOAE15N6	NM_002271	RANBP5	23	6	2	SS00004064	oligo	0.676196847	10.91985321	3.621357748	0.001468425	0.030069578	-1.051845442
SOAE35N15	NM_000133	F9	11	14	1	SS00009864	oligo	0.678712333	10.26042442	3.862564416	0.000814224	0.023583796	-0.51199369
SOAE12B15	NM_002423.3	MMP7	11	5	11	Susc10001076	oligo	0.683912046	7.566887801	4.333631078	0.000254941	0.016862261	0.554403331
SOAE26M3	NM_000362	TIMP3	12	11	14	SS00006913	oligo	0.684566885	8.49683333	4.874274618	6.72E-05	0.011753935	1.780528217
SOAE29N4	NM_000156	GAMT	15	12	10	SS00007863	oligo	0.686428626	9.083393402	3.658575791	0.001341166	0.028825877	-0.96897382
SOAE12C2	NM_000607.1	ORM1	6	5	12	Susc10000886	oligo	0.687023074	9.652476291	3.420143121	0.002390615	0.038153192	-1.496468784
SOAE5H14	NM_001134	AFP	5	2	5	SS00000992	oligo	0.689875086	9.632618121	3.764430085	0.001035613	0.026240419	-0.732373196
SOAE21E1	NM_003280	TNNC1	4	9	18	SS00005344	oligo	0.690035832	9.374525242	3.506767423	0.001939339	0.03470666	-1.305813887
SOAE31I20	NM_145059	FUK	32	13	15	SS00008512	oligo	0.692386607	7.958462791	3.753080868	0.001064772	0.026447713	-0.757799569
SOAE5D2	NM_000773	CYP2E1	5	2	8	SS00000962	oligo	0.692512401	8.242536027	4.369399067	0.000233376	0.01665477	0.635657583
SOAE6J3	NM_002276	KRT19	11	3	16	SS00001474	oligo	0.693069105	9.528209676	3.638101059	0.00140977	0.029535023	-1.014585723
SOAE6A16	NM_001613	ACTA2	16	3	19	SS00001242	oligo	0.693981469	9.188807209	3.701796845	0.001206949	0.027614095	-0.872521838
SOAE40G13	NM_000477.3	ALB	2	16	5	Susc10003553	oligo	0.696942823	10.93721056	3.302307931	0.003172206	0.042816094	-1.753695987
SOAE27C11	NM_203418	RCAN1	42	11	12	SS00007237	oligo	0.697092885	7.839941819	3.25178922	0.003578827	0.045294198	-1.863144398
SOAE45M12	NM_002866	RAB3A	48	18	2	SS00012357	oligo	0.697211937	9.291245301	3.570759022	0.001660632	0.031766027	-1.164218449
SOAE6G2	NM_001002029	C4B	6	3	18	SS00001271	oligo	0.699876566	9.378076181	3.37671776	0.002653924	0.039620703	-1.59156394
SOAE16P2	NM_014432.2	IL20RA	5	7	14	Susc10001442	oligo	0.701220453	7.348838653	4.458427914	0.000187291	0.015917074	0.837917449
SOAE10F1	NM_000240	MAOA	3	4	6	SS00002589	oligo	0.708901379	8.424671596	3.297724222	0.003207166	0.043119392	-1.763648126
SOAE8L2	NM_001647.2	APOD	5	4	20	Susc10000644	oligo	0.709018291	9.020262022	4.460422718	0.000186371	0.015917074	0.842449034
SOAE17G14	NM_005094	SLC27A4	6	7	9	SS00004317	oligo	0.717843464	8.692303903	3.905487372	0.000732765	0.022588802	-0.415335585
SOAE11K6	NM_133635	POFUT2	22	5	16	SS00002817	oligo	0.720901949	9.500528987	3.73990536	0.00109964	0.026736738	-0.787300531
SOAE13L1	NM_212482	FN1	1	6	20	SS00003385	oligo	0.72638727	9.053819784	3.575044659	0.001643438	0.031558038	-1.154714262
SOAE22K1	NM_139035	SMARCA1	2	9	8	SS00005760	oligo	0.739909138	7.000901681	3.518863205	0.001883361	0.034115917	-1.279096196
SOAE13I7	NM_182926	KTN1	28	6	20	SS00003091	oligo	0.740991255	8.323649796	3.701539882	0.001207707	0.027614095	-0.873095926
SOAE26N12	NM_006612	KIF1C	47	11	14	SS00007107	oligo	0.743398682	10.99855322	3.244719066	0.003639623	0.045628763	-1.878419273
SOAE3D9	NM_001824	CKM	33	1	4	SS00000681	oligo	0.743808394	9.918556766	3.790095714	0.000972545	0.025740125	-0.674824472
SOAE31N16	NM_005736	ACTR1A	15	13	13	SS00008629	oligo	0.751229758	9.197057901	4.720999885	9.80E-05	0.013314916	1.43378263
SOAE33C15	NM_019557	FAM54B	10	13	3	SS00008759	oligo	0.751945002	8.074630111	4.585811145	0.000136734	0.015131024	1.127192689
SOAE37M4	NM_004761	RGL2	16	15	6	SS00010048	oligo	0.759821604	8.709485597	3.664419475	0.001399579	0.029500535	-0.991327592
SOAE25I1	NM_001634	AMD1	4	10	4	SS00006508	oligo	0.760606035	8.881633506	3.270199991	0.003425099	0.044488078	-1.823318796
SOAE31H6	NM_004711	SYNGR1	21	13	18	SS00008588	oligo	0.763288637	10.47589924	3.483322183	0.002052514	0.035468025	-1.357535946
SOAE20J4	NM_000089.3	COL1A2	15	8	4	Susc10001788	oligo	0.764506732	10.71033687	3.322665803	0.00302136	0.04198621	-1.709444403
SOAE33N7	XM_374898	PCNXL3	27	14	18	SS00009100	oligo	0.76499933	9.22985006	3.41146527	0.002441109	0.038352942	-1.515498769
SOAE22I4	NM_001626	AKT2	16	9	8	SS00005844	oligo	0.774547888	8.311998121	4.497126	0.000170215	0.01556285	0.925821379
SOAE21A3	NM_000895	LTA4H	12	9	20	SS00005321	oligo	0.78539041	9.426066994	4.197953323	0.000356444	0.018334703	0.246350371
SOAE35D16	NM_002023	FMOD	13	14	7	SS00009709	oligo	0.785461316	8.899073359	4.195092138	0.000358971	0.018334703	0.23985862
SOAE3D5	NM_005063	SCD	17	1	4	SS00000679	oligo	0.785680391	9.261393203	4.166582278	0.000385146	0.018480524	0.175186344
SOAE37M14	NM_138401	FAM125A	8	15	5	SS00010053	oligo	0.793043377	8.924329135	3.585290491	0.001603038	0.031163555	-1.131981835
SOAE30K15	NM_021083	XK	10	12	3	SS00008047	oligo	0.793184756	7.845806533	4.633304185	0.000121609	0.013811398	1.234963109
SOAE12P16	NM_006289.2	TLN1	13	5	5	Susc10001065	oligo	0.796561556	11.70379593	4.151764464	0.000399492	0.018480524	0.141584038
SOAE27A5	NM_001219	CALU	20	11	12	SS00007222	oligo	0.797409624	8.721804006	4.346449133	0.000246993	0.016837404	0.583521064
SOAE27G3	NM_019059	TOMM7	10	11	10	SS00007257	oligo	0.797797579	9.63666301	4.518158108	0.000161597	0.01556285	0.973589372
SOAE3M16	NM_001797	CDH11	16	2	17	SS00000554	oligo	0.800147599	8.270951987	3.77409524	0.001011403	0.026079886	-0.710709289
SOAE5I11	NM_000346	SOX9	44	2	4	SS00000813	oligo	0.805823049	10.0089331	3.578680299	0.001628989	0.031490755	-1.146649543
SOAE18G16	NM_004463	FGD1	14	7	1	SS00004698	oligo	0.828022017	8.023894721	3.265922311	0.003460236	0.044511213	-1.832578485
SOAE23D3	NM_006668	CYP46A1	9	9	4	SS00006378	oligo	0.829770726	9.244641513	3.822371267	0.000898592	0.024684416	-0.602363474
SOAE28M15	NM_002638.2	PI3	12	12	17	Susc10002407	oligo	0.83713025	8.911669245	4.318784217	0.000264467	0.01692428	0.520678913
SOAE5B15	NM_001150	ANPEP	11	2	7	SS00001052	oligo	0.852742603	9.622467537	4.762189799	8.85E-05	0.012987159	1.527069092
SOAE4P11	NM_014333.2	CADM1	41	2	10	Susc10000382	oligo	0.855127614	8.503290597	3.597057099	0.001557841	0.030604931	-1.105857374
SOAE12L14	NM_005252.2	FOS	5	5	7	Susc10001038	oligo	0.855694942	8.905073213	4.661737336	0.00011337	0.013404798	1.299453155
SOAE6I15	NM_005572	LMNA	12	3	15	SS00001195	oligo	0.864555661	9.634619736	4.093190442	0.0004616	0.01930687	0.008838746
SOAE16K3	NM_022121.2	PERP	10	7	16	Susc10001228	oligo	0.87841621	8.85829206	3.908967127	0.000726527	0.022488078	-0.407493132
SOAE27G18	NM_003155	STC1	22	11	9	SS00007359	oligo	0.87992661	8.56464746	3.697670474	0.00121917	0.027695843	-0.881739747
SOAE32H14	NM_001622.1	AHSG	5	13	9	Susc10002950	oligo	0.889648274	10.83675505	4.019762357	0.000553176	0.020492105	-0.157345798
SOAE30C2	NM_004124	GMFB	6	12	8	SS00008087	oligo	0.896215986	8.459209163	5.514756049	1.41E-05	0.010932833	3.211989434
SOAE28J5	NM_002342.1	LTBR	19	12	20	Susc10002669	oligo	0.896500399	9.883405343	3.376955289	0.002652409	0.039620703	-1.591044711
SOAE3L14	NM_001002236	SERPINA1	5	2	19	SS00000636	oligo	0.899309816	10.66945945	4.441009244	0.000195528	0.015917074	0.798346457
SOAE3N1	NM_001085	SERPINA3	3	2	18	SS00000737	oligo	0.902766323	9.202625287	4.109459699	0.000443445	0.019055775	0.045695198
SOAE5I1	NM_001100	ACTA1	4	2	4	SS00000808	oligo	0.913135097	10.26295913	3.418858188	0.002398027	0.038153192	-1.499287389
SOAE3K14	NM_001063	TF	6	2	19	SS00000541	oligo	0.921288819	10.580942	4.293966138	0.000281191	0.017274749	0.464310997
SOAE34O17	NM_001642	APLP2	18	14	9	SS00009212	oligo	0.925912451	9.002075942	3.962392647	0.000637088	0.021813424	-0.286974424
SOAE20M3	NM_005137.1	DGCR2	12	8	2	Susc10001621	oligo	0.926962	9.957880068	4.091551743	0.000463469	0.01930687	0.005127085
SOAE40K2	NM_023945.2	MS4A5	6	16	4	Susc10003683	oligo	0.935309203	8.152094434	4.055677873	0.000506327	0.019865266	-0.07609541
SOAE23P1	NM_005529	HSPG2	1	10	18	SS00006449	oligo	0.938788675	8.514834115	4.147475373	0.000403743	0.018480524	0.131859146
SOAE5A3	NM_000088	COL1A1	12	2	8	SS00000761	oligo	0.955342368	12.63151997	4.473580742	0.000180409	0.015834891	0.872339261
SOAE2H3	NM_001482	GATM	9	1	10	SS00000322	oligo	0.963514338	10.28388538	5.647130138	1.02E-05	0.009302256	3.503063062
SOAE14C16	NM_005609	PYGM	14	6	15	SS00003534	oligo	0.97619217	10.62890948	3.822699713	0.000897869	0.024684416	-0.601625586
SOAE16L3	NM_206824.1	VKORC1	9	7	16	Susc10001514	oligo	0.994458589	8.795877834	4.99298726	5.02E-05	0.011739053	2.048227963
SOAE11G17	NM_014412	CACYBP	18	5	17	SS00002704	oligo	0.995626152	9.29749602	3.83968824	0.000861232	0.024140842	-0.563445718
SOAE34I14	NM_004583	RAB5C	8	14	11	SS00009269	oligo	0.99600957	9.549780289	3.556565929	0.001718843	0.032182627	-1.195675624
SOAE7C3	NM_016226	VPS29	10	3	12	SS00001533	oligo	1.035451124	10.60110684	5.68146404	9.43E-06	0.009042129	3.578239934
SOAE21H14	NM_014287	NOMO1	5	9	17	SS00005552	oligo	1.038903953	8.523944954	4.872796965	6.74E-05	0.011753935	1.777190908
SOAE10K19	NM_018358	ABCF3	26	4	3	SS00002349	oligo	1.067852984	9.603170947	4.072816516	0.000485381	0.019623278	-0.037299393
SOAE4F4	.	MCCD1	15	2	14	Susc10000219	oligo	1.100633509	9.815675505	4.429547699	0.000201145	0.015917074	0.772307761
SOAE30N15	NM_014754	PTDSS1	11	12	1	SS00008344	oligo	1.10452058	10.01834005	4.070692064	0.00048793	0.019655299	-0.042109219
SOAE15D5	NM_002273	KRT8	17	6	8	SS00004099	oligo	1.137362539	10.00296521	3.304973777	0.003152044	0.042677436	-1.747905967
SOAE5J13	NM_000769	CYP2C19	3	2	3	SS00001099	oligo	1.339274988	10.41691346	3.940242818	0.000672762	0.021956928	-0.336965332
