# Supplementary material for: The peripheral blood transcriptome reflects variations in immunity traits in swine: towards the identification of biomarkers
Source: BMC Genomics. 2013 Dec 17;14:894. doi: 10.1186/1471-2164-14-894 (PMC3878494; doi:10.1186/1471-2164-14-894)
Supplement: Additional file 11 — Differentially canonical pathways in animals with contrasted phagocytosis capacities. [file 1471-2164-14-894-S11.txt]

Category	Regulation	 -log(p-value)	Ratio	N
Actin Nucleation by ARP-WASP Complex	Up	4.69	0.152	10
Acute Phase Response Signaling	Down	9.43	0.152	28
Calcium-induced T Lymphocyte Apoptosis	Up	6.89	0.171	13
Caveolar-mediated Endocytosis Signaling	Down	2.11	0.0941	8
Caveolar-mediated Endocytosis Signaling	Up	5.17	0.129	12
CD28 Signaling in T Helper Cells	Up	12	0.174	24
Clathrin-mediated Endocytosis Signaling	Up	3.14	0.0765	15
Clathrin-mediated Endocytosis Signaling	Down	3.54	0.0918	19
Complement System	Down	3.61	0.2	7
CTLA4 Signaling in Cytotoxic T Lymphocytes	Up	11.1	0.194	20
Differential Regulation of Cytokine Production in Macrophages and T Helper Cells by IL-17A and IL-17F	Up	1.86	0.167	3
ERK5 Signaling	Up	4.96	0.154	10
FXR/RXR Activation	Down	3.88	0.119	12
Granzyme A Signaling	Up	1.38	0.15	3
HIF1� Signaling	Down	2.69	0.102	11
IL-15 Production	Up	4.02	0.194	6
IL-15 Signaling	Up	6.89	0.179	12
IL-2 Signaling	Up	6.62	0.19	11
IL-22 Signaling	Up	2.35	0.16	4
IL-6 Signaling	Down	2.69	0.0968	12
IL-9 Signaling	Up	3.44	0.15	6
ILK Signaling	Down	5	0.109	21
ILK Signaling	Up	5.3	0.0938	18
Inhibition of Angiogenesis by TSP1	Down	2	0.128	5
Intrinsic Prothrombin Activation Pathway	Down	6.28	0.257	9
JAK/Stat Signaling	Up	4.71	0.143	10
Leukocyte Extravasation Signaling	Up	2.34	0.0609	12
Leukocyte Extravasation Signaling	Down	4.22	0.107	21
LXR/RXR Activation	Down	5.94	0.132	19
MSP-RON Signaling Pathway	Up	1.4	0.08	4
MSP-RON Signaling Pathway	Down	1.51	0.1	5
Nur77 Signaling in T Lymphocytes	Up	6.53	0.175	12
PXR/RXR Activation	Down	4.26	0.126	11
Regulation of Actin-based Motility by Rho	Up	5.81	0.146	13
RhoA Signaling	Down	2.69	0.0965	11
RhoA Signaling	Up	3.83	0.105	12
Role of JAK family kinases in IL-6-type Cytokine Signaling	Up	2.28	0.148	4
Role of JAK1, JAK2 and TYK2 in Interferon Signaling	Up	2.35	0.148	4
Role of Tissue Factor in Cancer	Down	2.52	0.0965	11
Role of Tissue Factor in Cancer	Up	3.03	0.0877	10
T Cell Receptor Signaling	Up	9.6	0.165	18
Tight Junction Signaling	Up	3.62	0.0807	13
Tight Junction Signaling	Down	3.79	0.112	18
Toll-like Receptor Signaling	Down	1.37	0.0909	5
Virus Entry via Endocytic Pathways	Up	7.51	0.152	16
