# Supplementary material for: The peripheral blood transcriptome reflects variations in immunity traits in swine: towards the identification of biomarkers
Source: BMC Genomics. 2013 Dec 17;14:894. doi: 10.1186/1471-2164-14-894 (PMC3878494; doi:10.1186/1471-2164-14-894)
Supplement: Additional file 12 — Differentially expressed genes in animals with contrasted CD4 - /CD8 + cell counts. [file 1471-2164-14-894-S12.txt]

ID	HUMAN_GENEBANKACC	HUMAN_GENENAME	Block	Row	Column	Name	Status	logFC	AveExpr	t	P.Value	adj.P.Val	B
SOAE22I17	NM_013272	SLCO3A1	20	9	7	SS00005756	oligo	-1.146756179	7.655880092	-8.268889408	1.27E-05	0.036280728	3.529136339
SOAE3B18	NM_005987	SPRR1A	23	1	3	SS00000578	oligo	-1.056597501	9.900848985	-6.999989906	5.01E-05	0.036280728	2.354866298
SOAE30N15	NM_014754	PTDSS1	11	12	1	SS00008344	oligo	-1.035793853	9.578842771	-6.103993376	0.000147144	0.049924478	1.388399942
SOAE9B22	NM_002807	PSMD1	39	4	15	SS00002100	oligo	-0.987090159	9.090993211	-5.971037677	0.000174162	0.049924478	1.234358672
SOAE23G4	NM_024505	NOX5	14	9	2	SS00006212	oligo	-0.971116227	7.570758745	-9.402535768	9.41E-06	0.036280728	3.651776583
SOAE21G4	NM_139242	MTFMT	14	9	18	SS00005452	oligo	-0.964768923	8.45274794	-7.272293926	3.68E-05	0.036280728	2.625079229
SOAE7C3	NM_016226	VPS29	10	3	12	SS00001533	oligo	-0.957234868	10.02369716	-6.33613256	0.000110236	0.048775215	1.65061515
SOAE13G16	NM_020707	HHATL	14	5	1	SS00003178	oligo	-0.94671343	8.439316855	-7.632579547	2.48E-05	0.036280728	2.966840632
SOAE18H16	NM_198129	LAMA3	13	7	1	SS00004793	oligo	-0.94450614	8.51818532	-6.115346984	0.000145057	0.049924478	1.40142294
SOAE23J17	NM_005291	GPR17	19	10	19	SS00006421	oligo	-0.922025528	7.579989564	-6.596298516	8.04E-05	0.040810045	1.934516481
SOAE34I4	NM_001670	ARVCF	16	14	12	SS00009264	oligo	-0.898052304	9.180966957	-7.518989899	2.80E-05	0.036280728	2.860982444
SOAE22L16	NM_145015	MRGPRF	13	9	7	SS00005957	oligo	-0.887414691	7.563761059	-6.253032151	0.000122144	0.049602543	1.557724107
SOAE13B7	NM_000697	ALOX12	27	5	4	SS00003328	oligo	-0.828587945	6.393630516	-6.673608084	7.33E-05	0.039544323	2.016889945
SOAE36G4	NM_005428.2	VAV1	14	15	18	Susc10003239	oligo	-0.797036616	10.24625417	-6.057329547	0.000156071	0.049924478	1.334658636
SOAE19M17	NM_016311	ATPIF1	20	8	9	SS00005020	oligo	-0.784965184	11.47408327	-6.125196916	0.000143272	0.049924478	1.412704524
SOAE8L17	NM_006279.2	ST3GAL3	17	4	19	Susc10000751	oligo	-0.783927514	7.067886898	-6.075171829	0.00015259	0.049924478	1.355248165
SOAE4E4	NM_000314.3	PTEN	16	2	14	Susc10000123	oligo	-0.783437907	8.115678549	-6.937369534	5.38E-05	0.036280728	2.291230585
SOAE19G6	NM_015162	ACSBG1	22	8	14	SS00005073	oligo	-0.78143113	10.77560324	-9.386957309	4.34E-06	0.036280728	4.402070995
SOAE12F3	NM_004829.4	NCR1	11	5	10	Susc10001094	oligo	-0.772601586	8.149384974	-7.026760564	4.86E-05	0.036280728	2.381898452
SOAE32I20	.	RDBP	32	13	7	Susc10002869	oligo	-0.764856138	6.455725286	-7.187709834	4.05E-05	0.036280728	2.54226488
SOAE45B18	NM_004565	PEX14	23	18	7	SS00012383	oligo	-0.758144625	9.75458875	-7.006303674	4.97E-05	0.036280728	2.361251025
SOAE4L20	NM_001306.2	CLDN3	29	2	11	Susc10000264	oligo	-0.753659135	8.983476237	-5.974323888	0.000173433	0.049924478	1.238200309
SOAE44L15	NM_172251	MRPL54	9	18	11	SS00012157	oligo	-0.745951274	9.833813291	-6.8504476	5.96E-05	0.036280728	2.20195476
SOAE11N16	NM_019051	MRPL50	15	5	13	SS00002929	oligo	-0.737219686	7.932658673	-6.243454348	0.000123604	0.049602543	1.546948262
SOAE27H8	NM_015054	KIAA0701	29	11	10	SS00007449	oligo	-0.719474865	7.864053486	-6.001970777	0.000167429	0.049924478	1.270451029
SOAE28I15	NM_002576.3	PAK1	12	12	19	Susc10002382	oligo	-0.700153773	8.557569828	-6.714985805	6.98E-05	0.038935768	2.06060903
SOAE8J13	.	MSH5	3	4	19	Susc10000736	oligo	-0.691107287	6.504281483	-7.704738563	2.29E-05	0.036280728	3.033201952
SOAE20I4	NM_015381.3	FAM19A5	16	8	4	Susc10001693	oligo	-0.685876324	6.786330338	-6.360409372	0.000106999	0.048589009	1.67754857
SOAE18G18	NM_013291	CPSF1	22	7	1	SS00004699	oligo	-0.655650968	11.9283766	-6.360507831	0.000174463	0.049924478	1.253989186
SOAE31P6	NM_015535	LOC26010	21	13	14	SS00008636	oligo	-0.651650454	9.574572398	-5.960674162	0.000176483	0.049924478	1.222232123
SOAE29N15	NM_025108	C16orf59	11	12	9	SS00007964	oligo	-0.619861255	8.472075677	-8.007286579	1.67E-05	0.036280728	3.304120358
SOAE11E21	NM_017999	RNF31	36	5	17	SS00002694	oligo	-0.613489634	9.130889249	-6.274871222	0.000118885	0.049602543	1.582241002
SOAE29F2	NM_004554	NFATC4	7	12	14	SS00007814	oligo	-0.613163166	8.181430921	-6.18277157	0.000133303	0.049924478	1.478338844
SOAE40O12	NM_033481.2	FBXO9	46	16	2	Susc10003715	oligo	-0.593871694	9.192013002	-6.622936332	7.79E-05	0.04072955	1.96300089
SOAE12C18	NM_032531.2	KIRREL3	22	5	11	Susc10000895	oligo	-0.57807936	9.883418075	-6.830359429	6.10E-05	0.036280728	2.181165256
SOAE22M8	NM_000046	ARSB	32	9	6	SS00005870	oligo	-0.569629565	11.67543351	-7.043393985	4.77E-05	0.036280728	2.398642525
SOAE14D5	NM_198055	MZF1	17	6	16	SS00003719	oligo	-0.553322794	8.381850578	-7.391352208	3.22E-05	0.036280728	2.739966047
SOAE5I19	NM_004152	OAZ1	28	2	3	SS00000817	oligo	-0.551809452	12.67276621	-5.98512436	0.00017106	0.049924478	1.250813971
SOAE3G12	NM_000700	ANXA1	46	1	2	SS00000516	oligo	-0.537639867	8.692136547	-7.419225262	3.13E-05	0.036280728	2.766581672
SOAE42M2	NM_138444	KCTD12	8	17	6	SS00011212	oligo	-0.533539774	7.809429818	-6.547972954	8.52E-05	0.041338441	1.882566379
SOAE20B3	NM_001002876.1	CENPM	11	8	8	Susc10001835	oligo	-0.513969694	9.125788595	-6.85691067	5.91E-05	0.036280728	2.20863087
SOAE4L4	NM_000149.1	FUT3	13	2	12	Susc10000255	oligo	-0.409171395	8.641389576	-6.006838443	0.000166395	0.049924478	1.276116522
SOAE16E16	.	IGHD	16	7	17	Susc10001293	oligo	0.651571251	9.615641526	6.450621517	9.58E-05	0.044700406	1.776831541
SOAE29P11	NM_019096	GTPBP2	41	12	10	SS00007974	oligo	0.656865999	8.401784427	6.090039056	0.000149754	0.049924478	1.372365658
SOAE10J24	NM_153292	NOS2A	47	4	3	SS00002529	oligo	0.67897723	7.111110995	7.136441625	4.29E-05	0.036280728	2.491580983
SOAE20L19	NM_001911.2	CTSG	25	8	3	Susc10001907	oligo	0.911682069	7.443943663	6.713502705	6.99E-05	0.038935768	2.059046433
SOAE5F21	NM_000639	FASLG	35	2	5	SS00001079	oligo	1.011086252	6.305125777	6.263287496	0.000120602	0.049602543	1.569246254
SOAE4H18	NM_001337.3	CX3CR1	21	2	13	Susc10000238	oligo	1.037936453	7.787619521	6.915072527	5.53E-05	0.036280728	2.268434849
SOAE24N19	NM_005810.3	KLRG1	27	10	9	Susc10002312	oligo	1.093484124	6.498099314	7.221322114	3.90E-05	0.036280728	2.575293565
SOAE20M6	NM_005682.4	GPR56	24	8	2	Susc10001718	oligo	1.55911728	8.191998116	7.10740823	4.43E-05	0.036280728	2.462713792
SOAE22H17	NM_004131	GZMB	17	9	9	SS00006029	oligo	1.643115849	8.444276201	6.537948859	8.62E-05	0.041338441	1.871745984
SOAE40A3	NM_006433.2	GNLY	12	16	8	Susc10003507	oligo	2.786138039	10.21305184	7.826992297	2.01E-05	0.036280728	3.144084735
