# Supplementary material for: The peripheral blood transcriptome reflects variations in immunity traits in swine: towards the identification of biomarkers
Source: BMC Genomics. 2013 Dec 17;14:894. doi: 10.1186/1471-2164-14-894 (PMC3878494; doi:10.1186/1471-2164-14-894)
Supplement: Additional file 13 — Differentially canonical pathways in animals with contrasted CD4 - /CD8 + cell counts. [file 1471-2164-14-894-S13.txt]

Category	Regulation	 -log(p-value)	Ratio	N
Autoimmune Thyroid Disease Signaling	Down	3.61	0.0328	3
B Cell Receptor Signaling	Up	2.55	0.0182	2
CD28 Signaling in T Helper Cells	Up	2.91	0.0227	2
Cytotoxic T Lymphocyte-mediated Apoptosis of Target Cells	Down	3.46	0.0235	2
Death Receptor Signaling	Down	1.51	0.0156	2
FAK Signaling	Up	1.96	0.0198	2
Graft-versus-Host Disease Signaling	Down	3.61	0.04	4
Granzyme B Signaling	Down	2.07	0.0625	6
iCOS-iCOSL Signaling in T Helper Cells	Up	3.02	0.0244	2
IL-17 Signaling	Down	1.42	0.0135	1
MIF Regulation of Innate Immunity	Down	1.69	0.02	2
MSP-RON Signaling Pathway	Down	1.62	0.02	2
Myc Mediated Apoptosis Signaling	Down	1.51	0.0167	2
Natural Killer Cell Signaling	Up	2.99	0.0259	3
PI3K Signaling in B Lymphocytes	Up	2.79	0.0214	2
Regulation of IL-2 Expression in Activated and Anergic T Lymphocytes	Up	2.02	0.0225	2
Role of IL-17A in Arthritis	Down	1.54	0.0159	2
T Cell Receptor Signaling	Up	1.85	0.0183	2
Tight Junction Signaling	Up	2.62	0.0186	2
Tight Junction Signaling	Up	2.62	0.0186	2
Tumoricidal Function of Hepatic Natural Killer Cells	Down	4.16	0.0833	8
